# Supplementary material for: Transcriptomic Analysis Implies That GA Regulates Sex Expression via Ethylene-Dependent and Ethylene-Independent Pathways in Cucumber (Cucumis sativus L.)
Source: Front Plant Sci. 2017 Jan 19;8:10. doi: 10.3389/fpls.2017.00010 (PMC5243814; doi:10.3389/fpls.2017.00010)
Supplement: Supplementary file 2 [file Table_2.XLSX]

## Sheet: Sheet1
Table S2. Differentially expressed genes after 12 h of exogenous GA treatment.
Gene ID	GA 12h_readcount	Control_readcount	log2 Fold Change	Fold Change (GA 12h/Control)	P-value	FDR	Blast swiss prot
Csa1M050220	16.3544	0	Inf	Inf	4.2841e-05	0.00038454	sp|Q70PR7|VINSY_RAUSE Vinorine synthase OS=Rauvolfia serpentina GN=ACT PE=1 SV=2//2.45595e-13
Csa2M175170	7.42742	0	Inf	Inf	0.011755	0.044329	sp|Q494P0|PHT17_ARATH Probable inorganic phosphate transporter 1-7 OS=Arabidopsis thaliana GN=PHT1-7 PE=2 SV=2//0
Csa5M157370	9.68563	0	Inf	Inf	0.0028543	0.013901	sp|Q41001|BCP_PEA Blue copper protein OS=Pisum sativum PE=2 SV=1//6.90108e-25
Csa5M632120	7.53327	0	Inf	Inf	0.011434	0.043361	sp|O04529|2MMP_ARATH Metalloendoproteinase 2-MMP OS=Arabidopsis thaliana GN=2MMP PE=1 SV=1//4.28227e-71
Csa6M312040	12.6407	0	Inf	Inf	0.00047221	0.0030682	sp|Q39265|ZFP6_ARATH Zinc finger protein 6 OS=Arabidopsis thaliana GN=ZFP6 PE=2 SV=1//8.22391e-14
Csa6M504400	10.8677	0	Inf	Inf	0.0013888	0.0075943	sp|Q9SPV4|SAMT_CLABR Salicylate carboxymethyltransferase OS=Clarkia breweri GN=SAMT PE=1 SV=1//1.89752e-115
Csa7M046140	9.68563	0	Inf	Inf	0.0028543	0.013901	-//-
Csa6M235570	108.65	0.930697	6.8672	116.744	8.8174e-27	1.0712e-24	sp|Q39846|SBP65_SOYBN Seed biotin-containing protein SBP65 OS=Glycine max GN=SBP65 PE=2 SV=1//1.71799e-12
Csa2M302230	75.8356	0.888401	6.4155	85.3607	7.6524e-19	5.2779e-17	-//-
Csa4M124910	1034.84	14.1296	6.1945	73.237	2.6701e-16	1.507e-14	sp|Q96502|COL2_ARATH Zinc finger protein CONSTANS-LIKE 2 OS=Arabidopsis thaliana GN=COL2 PE=1 SV=1//2.22503e-42
Csa4M045040	1366.57	37.4818	5.1882	36.4589	5.5003e-70	4.5232e-67	-//-
Csa2M352420	18225.2	649.669	4.8101	28.0533	3.7631e-100	2.0115e-96	sp|O82199|C3H20_ARATH Zinc finger CCCH domain-containing protein 20 OS=Arabidopsis thaliana GN=At2g19810 PE=2 SV=1//4.24509e-76
Csa1M575130	464.458	17.916	4.6962	25.9237	0.0043279	0.01963	sp|O82200|MIOX2_ARATH Inositol oxygenase 2 OS=Arabidopsis thaliana GN=MIOX2 PE=2 SV=2//1.71283e-168
Csa5M650480	24.6463	0.972992	4.6628	25.3304	6.405e-06	7.1214e-05	sp|Q6UW68|TM205_HUMAN Transmembrane protein 205 OS=Homo sapiens GN=TMEM205 PE=1 SV=1//3.82893e-12
Novel00356	34.2701	1.45949	4.5534	23.4806	1.2318e-07	2.0608e-06	--
Csa3M101810	9978.66	470.236	4.4074	21.2207	7.259e-23	6.8372e-21	sp|Q93VY3|NAC72_ARATH NAC domain-containing protein 72 OS=Arabidopsis thaliana GN=NAC072 PE=2 SV=1//1.73897e-109
Csa3M748200	632.642	36.403	4.1193	17.3793	0.001449	0.0078694	sp|P20075|LEAD8_DAUCA Embryonic protein DC-8 OS=Daucus carota PE=3 SV=1//3.2642e-56
Csa2M418950	796.877	48.3541	4.0426	16.4795	1.9235e-45	5.7924e-43	sp|P87027|SPG1_SCHPO Septum-promoting GTP-binding protein 1 OS=Schizosaccharomyces pombe (strain 972 / ATCC 24843) GN=spg1 PE=1 SV=1//1.81875e-54
Csa2M360750	43.9735	2.74979	3.9992	15.9911	1.4044e-08	2.8735e-07	sp|Q61FW2|SEL10_CAEBR F-box/WD repeat-containing protein sel-10 OS=Caenorhabditis briggsae GN=sel-10 PE=3 SV=1//5.96085e-13
Csa3M827220	923.124	58.4859	3.9804	15.7841	8.7024e-09	1.8368e-07	-//-
Csa4M045050	19.0978	1.3749	3.796	13.8902	0.00044351	0.0029085	-//-
Csa1M073900	480.886	35.6415	3.7541	13.4926	1.2436e-56	5.6573e-54	-//-
Novel00113	63.8562	4.73807	3.7525	13.4777	2.3143e-06	2.8686e-05	--
Csa4M075200	4373.64	337.801	3.6946	12.9475	2.8324e-09	6.5258e-08	sp|Q9SQ80|G2OX1_PEA Gibberellin 2-beta-dioxygenase 1
Csa2M258660	12.5966	0.972992	3.6945	12.9466	0.0046319	0.020715	sp|Q9FJF9|SAU21_ARATH Auxin-responsive protein SAUR21 OS=Arabidopsis thaliana GN=SAUR21 PE=2 SV=1//7.54999e-29
Csa4M051470	3020.5	242.637	3.6379	12.4485	0.0027229	0.013359	sp|Q8H0Y8|WRK41_ARATH Probable WRKY transcription factor 41 OS=Arabidopsis thaliana GN=WRKY41 PE=2 SV=2//3.01047e-55
Csa3M119240	1197.82	104.704	3.516	11.4399	8.3754e-10	2.1068e-08	sp|P46897|ATHB7_ARATH Homeobox-leucine zipper protein ATHB-7 OS=Arabidopsis thaliana GN=ATHB-7 PE=2 SV=2//3.79348e-55
Csa5M168910	256.934	23.352	3.4598	11.0028	3.2105e-24	3.3322e-22	-//-
Csa4M056740	457.429	41.7755	3.4528	10.9496	2.0482e-11	6.546e-10	-//-
Csa1M181330	3414.08	312.82	3.4481	10.9139	3.6713e-06	4.356e-05	sp|O22893|GOLS1_ARATH Galactinol synthase 1 OS=Arabidopsis thaliana GN=GOLS1 PE=1 SV=1//7.5706e-178
Csa6M505230	938.819	86.8298	3.4346	10.8123	2.3752e-76	2.8214e-73	sp|Q9SJU5|BBX18_ARATH B-box zinc finger protein 18 OS=Arabidopsis thaliana GN=BBX18 PE=1 SV=2//1.72086e-59
Csa1M570140	180.269	16.7525	3.4277	10.7607	3.7352e-24	3.8395e-22	sp|Q5KS50|NPH3_ORYSJ Coleoptile phototropism protein 1 OS=Oryza sativa subsp. japonica GN=CPT1 PE=2 SV=1//1.51138e-96
Csa2M160620	831.562	77.8401	3.4172	10.6827	1.91e-70	1.7755e-67	sp|Q9LRM7|NCED6_ARATH 9-cis-epoxycarotenoid dioxygenase NCED6, chloroplastic OS=Arabidopsis thaliana GN=NCED6 PE=2 SV=1//0
Csa6M361410	2062.03	201.94	3.3521	10.2113	8.5456e-35	1.6027e-32	-//-
Csa1M145860	18.9479	1.86139	3.3476	10.1795	0.00083392	0.0049611	sp|Q0WRB0|FACR5_ARATH Probable fatty acyl-CoA reductase 5 OS=Arabidopsis thaliana GN=FAR5 PE=2 SV=1//9.82854e-55
Csa2M000790	52.8387	5.22457	3.3382	10.1134	1.7059e-08	3.4247e-07	-//-
Csa2M368990	41.2742	4.16699	3.3082	9.9053	7.9327e-07	1.1086e-05	sp|Q9M1S3|ARP1_ARATH Probable RNA-binding protein ARP1 OS=Arabidopsis thaliana GN=ARP1 PE=2 SV=1//3.35521e-29
Novel00055	37.7281	3.89197	3.2771	9.69405	1.7742e-06	2.2702e-05	--
Csa3M852600	314.58	32.6379	3.2688	9.63844	5.4502e-35	1.0374e-32	sp|O49858|C82A3_SOYBN Cytochrome P450 82A3 OS=Glycine max GN=CYP82A3 PE=2 SV=1//8.01619e-164
Csa5M146870	157.978	16.4352	3.2649	9.61242	6.1648e-21	5.0892e-19	sp|Q05963|FL3H_CALCH Naringenin,2-oxoglutarate 3-dioxygenase OS=Callistephus chinensis GN=FHT PE=2 SV=1//1.4781e-69
Csa6M410040	26.3313	2.74979	3.2594	9.57585	0.0014866	0.0080467	sp|Q9SY06|FAF1_ARATH Protein FANTASTIC FOUR 1 OS=Arabidopsis thaliana GN=FAF1 PE=2 SV=1//1.49056e-15
Csa6M507370	6666.15	698.573	3.2544	9.54272	3.9788e-96	1.0634e-92	sp|Q38853|STR15_ARATH Rhodanese-like domain-containing protein 15, chloroplastic OS=Arabidopsis thaliana GN=STR15 PE=2 SV=1//3.23355e-36
Csa4M056750	7563.24	792.975	3.2537	9.53809	1.8651e-16	1.0778e-14	sp|Q682S0|RPT2_ARATH Root phototropism protein 2 OS=Arabidopsis thaliana GN=RPT2 PE=1 SV=2//0
Csa1M573650	810.417	86.1741	3.2333	9.40417	1.7351e-15	8.9677e-14	sp|Q99090|CPRF2_PETCR Light-inducible protein CPRF2 OS=Petroselinum crispum GN=CPRF2 PE=2 SV=2//2.51682e-88
Csa3M000690	47.8194	5.09768	3.2297	9.38073	0.0007876	0.0047276	sp|O14197|YDQ4_SCHPO Uncharacterized transporter C5D6.04 OS=Schizosaccharomyces pombe (strain 972 / ATCC 24843) GN=SPAC5D6.04 PE=3 SV=1//7.25601e-08
Csa6M094170	583.537	62.4625	3.2238	9.34244	4.8153e-10	1.2774e-08	-//-
Csa1M070070	12.429	1.3326	3.2214	9.32692	0.012133	0.045383	sp|P0CV96|NES1_FRAVE (3S,6E)-nerolidol synthase 1, chloroplastic OS=Fragaria vesca PE=1 SV=1//7.04593e-18
Csa3M592690	327.908	35.3452	3.2137	9.27727	1.0656e-07	1.8097e-06	sp|Q9SYK9|U74E2_ARATH UDP-glycosyltransferase 74E2 OS=Arabidopsis thaliana GN=UGT74E2 PE=1 SV=1//9.60805e-126
Csa2M381840	94.748	10.3223	3.1983	9.17876	1.1221e-10	3.2376e-09	sp|Q10D34|IAA13_ORYSJ Auxin-responsive protein IAA13
Csa7M071440	892.682	97.6175	3.1929	9.14447	1.2379e-05	0.00012767	sp|Q96289|ZAT10_ARATH Zinc finger protein ZAT10 OS=Arabidopsis thaliana GN=ZAT10 PE=2 SV=1//1.30276e-31
Csa3M040850	710.279	78.5592	3.1765	9.04111	8.3499e-09	1.7694e-07	sp|Q6Q3H3|TPSGD_VITVI (-)-germacrene D synthase OS=Vitis vinifera GN=VIT_19s0014g04930 PE=1 SV=1//7.29473e-170
Csa2M363010	15.8692	1.8191	3.1249	8.72346	0.0046945	0.020925	sp|Q9LQZ2|DRE2D_ARATH Dehydration-responsive element-binding protein 2D OS=Arabidopsis thaliana GN=DREB2D PE=2 SV=1//1.50964e-40
Csa3M164540	40.5773	4.65348	3.1243	8.71983	2.0597e-06	2.5844e-05	-//-
Novel00126	139.506	16.1179	3.1136	8.6554	4.129e-08	7.6766e-07	--
Csa3M874380	19357.7	2238.27	3.1124	8.6482	4.9333e-10	1.3038e-08	sp|Q0JIL1|NRX2_ORYSJ Probable nucleoredoxin 2 OS=Oryza sativa subsp. japonica GN=Os01g0794400 PE=2 SV=1//2.70672e-120
Csa3M730800	6745.48	821.064	3.0384	8.21579	0.0071695	0.02969	sp|Q8S8P5|WRK33_ARATH Probable WRKY transcription factor 33 OS=Arabidopsis thaliana GN=WRKY33 PE=1 SV=2//1.74956e-101
Csa3M604110	6570.55	817.979	3.0059	8.03278	8.7708e-33	1.5371e-30	sp|Q5SN75|P2C08_ORYSJ Probable protein phosphatase 2C 8 OS=Oryza sativa subsp. japonica GN=Os01g0656200 PE=2 SV=1//6.11559e-91
Novel00379	60.5396	7.57246	2.999	7.99446	1.4418e-08	2.9387e-07	--
Csa6M502630	29.6479	3.72279	2.9935	7.96404	9.03e-05	0.00073804	-//-
Csa7M428890	1606.12	203.294	2.9819	7.90026	2.7068e-05	0.00025317	sp|Q66GR3|BH130_ARATH Transcription factor bHLH130 OS=Arabidopsis thaliana GN=BHLH130 PE=1 SV=1//7.91319e-52
Csa1M687630	75.8619	9.70887	2.966	7.81367	4.6603e-09	1.0241e-07	sp|F8WKW1|UGT2_GARJA 7-deoxyloganetin glucosyltransferase OS=Gardenia jasminoides GN=UGT85A24 PE=1 SV=1//0
Csa1M068570	32.7706	4.20928	2.9608	7.78556	3.9498e-05	0.00035679	sp|P0CV94|NES1_FRAAN (3S,6E)-nerolidol synthase 1 OS=Fragaria ananassa PE=1 SV=1//1.5905e-172
Csa1M523640	31.7385	4.12469	2.9439	7.69489	0.00035815	0.0024226	sp|Q09893|YAI5_SCHPO Uncharacterized protein C24B11.05 OS=Schizosaccharomyces pombe (strain 972 / ATCC 24843) GN=SPAC24B11.05 PE=3 SV=1//3.81113e-15
Csa7M370750	18.0216	2.34789	2.9403	7.67571	0.0031296	0.015013	sp|Q91VC0|DCTP1_RAT dCTP pyrophosphatase 1 OS=Rattus norvegicus GN=Dctpp1 PE=2 SV=1//1.30574e-22
Novel00427	24.814	3.23629	2.9387	7.6672	0.00036819	0.0024794	-//-
Csa3M736740	365.672	48.1002	2.9264	7.60211	5.0152e-17	2.9704e-15	sp|Q8RWU3|RVE8_ARATH Protein REVEILLE 8 OS=Arabidopsis thaliana GN=RVE8 PE=2 SV=1//6.79728e-118
Csa4M314500	63.6005	8.56669	2.8922	7.42402	2.7053e-08	5.1784e-07	-//-
Csa2M258720	16.6279	2.34789	2.8242	7.08221	0.0053173	0.023187	sp|Q9FK62|SAU24_ARATH Auxin-responsive protein SAUR24 OS=Arabidopsis thaliana GN=SAUR24 PE=2 SV=1//1.5233e-30
Csa6M423990	4655.12	659.421	2.8195	7.05918	3.4505e-10	9.3269e-09	sp|Q09893|YAI5_SCHPO Uncharacterized protein C24B11.05 OS=Schizosaccharomyces pombe (strain 972 / ATCC 24843) GN=SPAC24B11.05 PE=3 SV=1//3.81043e-15
Csa2M177210	871.918	124.058	2.8132	7.02842	9.8979e-09	2.0707e-07	sp|Q8LDC8|ERF92_ARATH Ethylene-responsive transcription factor 1B
Csa5M601620	717.256	102.419	2.808	7.00313	5.9199e-05	0.00050894	sp|O80742|PUB19_ARATH U-box domain-containing protein 19 OS=Arabidopsis thaliana GN=PUB19 PE=2 SV=1//1.27896e-165
Csa6M057090	16.0987	2.30559	2.8037	6.98229	0.0057118	0.024627	-//-
Csa3M695850	1934.9	279.125	2.7933	6.93214	7.2169e-55	3.0256e-52	-//-
Csa5M605080	99.979	14.4469	2.7909	6.92061	8.8276e-12	2.963e-10	sp|Q9LXG0|ZHD8_ARATH Zinc-finger homeodomain protein 8 OS=Arabidopsis thaliana GN=ZHD8 PE=1 SV=1//5.88508e-40
Csa6M504380	116.175	16.7948	2.7902	6.91726	7.8843e-08	1.3818e-06	sp|Q9SPV4|SAMT_CLABR Salicylate carboxymethyltransferase OS=Clarkia breweri GN=SAMT PE=1 SV=1//6.39452e-141
Csa7M073520	4492.11	650.918	2.7868	6.90097	0.0055447	0.024003	sp|Q9C5D0|CBSX2_ARATH CBS domain-containing protein CBSX2, chloroplastic OS=Arabidopsis thaliana GN=CBSX2 PE=1 SV=1//3.63621e-67
Csa5M224130	2525.38	367.773	2.7796	6.86662	1.8637e-10	5.1818e-09	sp|Q93Z79|C14A1_ARATH Cytochrome P450 714A1 OS=Arabidopsis thaliana GN=CYP714A1 PE=2 SV=1//0
Csa2M408350	33.4675	4.9285	2.7635	6.79042	9.6013e-05	0.00077819	-//-
Csa3M199590	41.6976	6.15527	2.7601	6.77443	8.931e-06	9.6004e-05	sp|Q9FDW1|MYB44_ARATH Transcription factor MYB44 OS=Arabidopsis thaliana GN=MYB44 PE=2 SV=1//7.04064e-52
Csa6M007450	32.6648	4.82267	2.7598	6.77302	6.997e-05	0.00058989	sp|F8WKW0|UGT1_GARJA Crocetin glucosyltransferase, chloroplastic OS=Gardenia jasminoides GN=UGT75L6 PE=1 SV=1//1.04623e-142
Csa4M094530	149.695	22.1675	2.7555	6.75287	6.171e-16	3.3235e-14	sp|Q9FFX0|RBL9_ARATH RHOMBOID-like protein 9, chloroplastic OS=Arabidopsis thaliana GN=RBL9 PE=2 SV=1//1.21542e-88
Csa3M346920	1091.41	162.724	2.7457	6.70715	6.6781e-41	1.6412e-38	-//-
Csa3M914590	167.902	25.2134	2.7354	6.65944	1.452e-17	9.1043e-16	sp|Q9FFA7|RUP2_ARATH WD repeat-containing protein RUP2 OS=Arabidopsis thaliana GN=RUP2 PE=1 SV=1//4.04262e-135
Csa2M060440	18.4009	2.79209	2.7204	6.59056	0.0043689	0.019765	-//-
Csa5M598060	400.34	61.2147	2.7093	6.54004	2.7421e-30	4.4082e-28	sp|Q9SI09|XERIC_ARATH Probable E3 ubiquitin-protein ligase XERICO OS=Arabidopsis thaliana GN=XERICO PE=1 SV=1//5.90006e-16
Csa3M135720	764.14	117.543	2.7006	6.50072	0.0019185	0.0099684	sp|Q84MB3|ACCH1_ARATH 1-aminocyclopropane-1-carboxylate oxidase homolog 1 OS=Arabidopsis thaliana GN=At1g06620 PE=2 SV=1//3.05174e-134
Csa6M501230	3687.81	581.432	2.6651	6.34271	9.3601e-73	9.0967e-70	-//-
Csa3M176350	32.3295	5.13998	2.653	6.28974	0.0011137	0.0063215	-//-
Csa4M621720	191.383	30.438	2.6525	6.28756	0.0024892	0.01236	sp|H1A988|C7254_GLYUR 11-oxo-beta-amyrin 30-oxidase OS=Glycyrrhiza uralensis GN=CYP72A154 PE=1 SV=1//7.63317e-21
Csa2M353460	243.217	38.7296	2.6507	6.27972	1.5335e-21	1.3063e-19	sp|Q00257|1A12_CUCMA 1-aminocyclopropane-1-carboxylate synthase,ACS
Csa1M050230	869.263	138.716	2.6477	6.26667	8.5441e-18	5.4532e-16	-//-
Csa3M842740	17.4306	2.79209	2.6422	6.24283	0.0068868	0.028714	-//-
Csa6M012810	3788.57	609.776	2.6353	6.21304	6.3072e-84	1.0373e-80	sp|Q8LFR2|DRE2C_ARATH Dehydration-responsive element-binding protein 2C OS=Arabidopsis thaliana GN=DREB2C PE=2 SV=2//4.90763e-33
Csa4M051480	231.662	37.5029	2.6269	6.17697	1.5738e-21	1.3353e-19	-//-
Csa3M710790	4249.44	688.463	2.6258	6.17226	1.9892e-85	3.8665e-82	sp|Q9SAG8|DNAJ8_ARATH Chaperone protein dnaJ 8, chloroplastic OS=Arabidopsis thaliana GN=ATJ8 PE=2 SV=1//6.05868e-28
Csa1M470420	533.451	86.4914	2.6247	6.16756	5.2338e-38	1.0864e-35	sp|Q9LWM4|CIPK5_ORYSJ CBL-interacting protein kinase 5 OS=Oryza sativa subsp. japonica GN=CIPK5 PE=2 SV=1//0
Csa3M859670	1153.5	187.387	2.6219	6.1556	1.9834e-57	9.638e-55	-//-
Novel00116	2473.11	401.892	2.6214	6.15347	4.3038e-75	4.6009e-72	--
Csa3M133950	26522.9	4324.38	2.6167	6.13346	9.1798e-07	1.2656e-05	sp|Q9LIR6|BAM1_ARATH Beta-amylase 1, chloroplastic OS=Arabidopsis thaliana GN=BAM1 PE=1 SV=1//0
Csa1M070080	58.2374	9.58198	2.6035	6.07759	4.6312e-07	6.8384e-06	-//-
Csa3M710780	2597.12	428.438	2.5998	6.06203	1.1436e-65	6.6087e-63	sp|Q9SAG8|DNAJ8_ARATH Chaperone protein dnaJ 8, chloroplastic OS=Arabidopsis thaliana GN=ATJ8 PE=2 SV=1//1.73924e-30
Csa1M439830	294.353	48.6077	2.5983	6.05573	3.5728e-08	6.7246e-07	sp|Q9XG83|G2OX_PHACN Gibberellin 2-beta-dioxygenase
Csa3M141830	1452.72	240.903	2.5922	6.03018	6.5156e-05	0.0005537	-//-
Csa6M151790	131.144	21.7656	2.591	6.02516	2.0832e-13	8.5412e-12	sp|Q93ZB9|FACR3_ARATH Fatty acyl-CoA reductase 3 OS=Arabidopsis thaliana GN=FAR3 PE=2 SV=1//2.04272e-07
Csa3M435530	348.621	57.957	2.5886	6.01515	1.2728e-28	1.8768e-26	-//-
Csa6M520490	24.267	4.0401	2.5865	6.0064	0.0015935	0.0085366	sp|A2A1A0|NCS1_COPJA S-norcoclaurine synthase 1 OS=Coptis japonica GN=NCS1 PE=1 SV=1//1.89356e-07
Novel00402	1888.83	315.464	2.5819	5.98728	2.0354e-67	1.2799e-64	-//-
Csa5M635430	77.8644	13.3471	2.5444	5.83365	1.3935e-08	2.8565e-07	sp|Q00466|HAT7_ARATH Homeobox-leucine zipper protein HAT7 OS=Arabidopsis thaliana GN=HAT7 PE=2 SV=4//4.90798e-76
Csa5M606310	296.929	51.0614	2.5398	5.81508	4.1591e-07	6.2142e-06	sp|O49255|NAC29_ARATH NAC transcription factor 29 OS=Arabidopsis thaliana GN=NAC029 PE=2 SV=1//1.71908e-105
Csa4M064690	2636.17	454.075	2.5374	5.80542	2.219e-28	3.2057e-26	sp|Q9LRR7|NCED3_ARATH 9-cis-epoxycarotenoid dioxygenase NCED3, chloroplastic OS=Arabidopsis thaliana GN=NCED3 PE=2 SV=1//0
Csa3M852470	933.119	161.095	2.5341	5.79215	1.0173e-14	4.7802e-13	sp|Q93VY3|NAC72_ARATH NAC domain-containing protein 72 OS=Arabidopsis thaliana GN=NAC072 PE=2 SV=1//2.87628e-120
Csa3M047740	34.5614	5.98608	2.5295	5.77372	0.00011689	0.00092362	sp|Q9XGW0|COMT1_OCIBA Caffeic acid 3-O-methyltransferase 1 OS=Ocimum basilicum GN=COMT1 PE=2 SV=1//4.75524e-42
Csa3M727990	2718.34	472.37	2.5247	5.75454	1.2873e-08	2.6542e-07	sp|Q9LY00|WRK70_ARATH Probable WRKY transcription factor 70 OS=Arabidopsis thaliana GN=WRKY70 PE=2 SV=1//1.33169e-37
Novel00034	241.02	41.9236	2.5233	5.74896	8.9148e-21	7.2474e-19	-//-
Csa1M525260	31.5268	5.49959	2.5192	5.73264	0.00036314	0.0024509	-//-
Csa1M065420	39.7746	6.95908	2.5149	5.71558	4.1478e-05	0.00037325	sp|Q8S9L6|CRK29_ARATH Cysteine-rich receptor-like protein kinase 29 OS=Arabidopsis thaliana GN=CRK29 PE=2 SV=1//4.64754e-118
Csa1M569400	20849	3662.28	2.5092	5.69304	2.3567e-57	1.1198e-54	-//-
Csa7M414420	117.577	20.8983	2.4922	5.62635	6.6108e-12	2.2688e-10	-//-
Csa1M059750	627.167	112.361	2.4807	5.58168	1.3996e-38	2.9924e-36	-//-
Csa3M510960	450.884	81.6473	2.4653	5.52242	6.3727e-10	1.6377e-08	sp|P46604|HAT22_ARATH Homeobox-leucine zipper protein HAT22 OS=Arabidopsis thaliana GN=HAT22 PE=1 SV=1//1.40891e-71
Csa6M091870	2519.43	457.713	2.4606	5.50446	5.6709e-68	3.7564e-65	sp|Q03200|LIRP1_ORYSJ Light-regulated protein OS=Oryza sativa subsp. japonica GN=LIR1 PE=2 SV=1//1.05364e-23
Csa4M308490	512.138	93.4082	2.4549	5.48275	0.00016799	0.0012647	sp|Q9FF86|DCR_ARATH BAHD acyltransferase DCR OS=Arabidopsis thaliana GN=DCR PE=2 SV=1//1.15797e-62
Csa3M710230	3821.63	698.89	2.451	5.46795	1.7037e-46	5.3569e-44	-//-
Csa6M517220	6873.56	1263.42	2.4437	5.44035	7.6442e-81	1.1674e-77	sp|P24805|TSJT1_TOBAC Stem-specific protein TSJT1 OS=Nicotiana tabacum GN=TSJT1 PE=2 SV=1//4.58417e-27
Csa7M413380	83.7659	15.4622	2.4376	5.4174	6.6173e-07	9.4198e-06	sp|Q9XHM5|G2OX2_PEA Gibberellin 2-beta-dioxygenase 2 OS=Pisum sativum GN=GA2OX2 PE=2 SV=1//4.80396e-139
Csa1M533490	1128.48	208.561	2.4358	5.41064	8.6969e-39	1.8974e-36	sp|Q944L7|Y1480_ARATH Uncharacterized protein At1g18480 OS=Arabidopsis thaliana GN=At1g18480 PE=2 SV=1//1.2682e-56
Csa1M168880	1056.42	195.996	2.4303	5.39006	2.6496e-49	9.2871e-47	sp|Q94KL7|SILD_FORIN Secoisolariciresinol dehydrogenase (Fragment) OS=Forsythia intermedia PE=1 SV=1//1.92478e-92
Csa3M730790	394.252	73.7578	2.4183	5.34541	1.4807e-06	1.9328e-05	sp|D7LBN4|CSPLH_ARALL CASP-like protein 4B1 OS=Arabidopsis lyrata subsp. lyrata GN=ARALYDRAFT_321547 PE=3 SV=1//1.36357e-49
Csa3M859620	249.656	46.7463	2.417	5.34059	1.979e-10	5.4952e-09	sp|F4HQX1|JAL3_ARATH Jacalin-related lectin 3 OS=Arabidopsis thaliana GN=JAL3 PE=2 SV=1//3.45209e-16
Csa5M610520	2446.06	459.532	2.4122	5.32285	7.4772e-53	2.9606e-50	sp|Q9C9F4|COLX_ARATH Putative zinc finger protein At1g68190 OS=Arabidopsis thaliana GN=At1g68190 PE=2 SV=1//1.39478e-63
Csa3M076020	1495.85	283.249	2.4008	5.28096	0.0015744	0.008452	sp|Q948T6|LGUL_ORYSJ Lactoylglutathione lyase OS=Oryza sativa subsp. japonica GN=GLX-I PE=1 SV=2//1.09343e-80
Csa2M004690	1352.62	257.253	2.3945	5.25795	9.0691e-16	4.8356e-14	sp|Q9LV52|HSFC1_ARATH Heat stress transcription factor C-1 OS=Arabidopsis thaliana GN=HSFC1 PE=2 SV=1//3.03389e-78
Csa1M186620	53.5974	10.2377	2.3883	5.2354	5.0877e-06	5.8202e-05	-//-
Csa3M792070	847.362	162.237	2.3849	5.22308	5.2707e-16	2.8821e-14	sp|Q9LMR5|FK126_ARATH F-box/kelch-repeat protein At1g15670 OS=Arabidopsis thaliana GN=At1g15670 PE=2 SV=1//6.13327e-56
Csa1M002940	6584.44	1272.07	2.3719	5.17622	5.2287e-09	1.1384e-07	-//-
Csa3M874370	146.105	28.4709	2.3594	5.13157	6.9951e-13	2.6755e-11	-//-
Csa2M377980	337.056	66.4178	2.3433	5.07462	2.0421e-16	1.1705e-14	sp|Q9T095|OPT6_ARATH Oligopeptide transporter 6 OS=Arabidopsis thaliana GN=OPT6 PE=2 SV=1//0
Csa2M009440	8164.85	1611.76	2.3408	5.06583	8.7426e-77	1.1683e-73	-//-
Csa2M401240	93.6718	18.5293	2.3378	5.05531	6.4714e-08	1.154e-06	sp|O80542|ERF19_ARATH Ethylene-responsive transcription factor ERF019
Csa6M520240	20307.8	4022.41	2.3359	5.04866	1.3649e-05	0.00013917	sp|Q9LMI0|TPS7_ARATH Probable alpha,alpha-trehalose-phosphate synthase [UDP-forming] 7 OS=Arabidopsis thaliana GN=TPS7 PE=1 SV=1//0
Csa6M502040	25.7225	5.09768	2.3351	5.04586	0.0020154	0.010376	sp|Q9SPL4|AMP22_MACIN Vicilin-like antimicrobial peptides 2-2 OS=Macadamia integrifolia GN=AMP2-2 PE=2 SV=1//3.51095e-21
Csa7M048060	3530.99	699.801	2.3351	5.04586	6.4857e-07	9.2447e-06	-//-
Csa3M912380	957.737	190.412	2.3305	5.0298	0.0039208	0.018094	sp|Q7XC27|CNBL1_ORYSJ Calcineurin B-like protein 1 OS=Oryza sativa subsp. japonica GN=CBL1 PE=2 SV=2//9.30433e-121
Csa6M507290	150.462	30.0573	2.3236	5.0058	0.00094676	0.0055127	sp|Q5Z8P0|P2C60_ORYSJ Probable protein phosphatase 2C 60 OS=Oryza sativa subsp. japonica GN=Os06g0717800 PE=2 SV=1//0
Novel00092	74.9533	15.1239	2.3092	4.95608	2.2821e-07	3.6116e-06	-//-
Csa6M504430	36.7755	7.44557	2.3043	4.93928	0.0026646	0.013106	sp|Q9FH76|ABAH3_ARATH Abscisic acid 8&apos;-hydroxylase 3 OS=Arabidopsis thaliana GN=CYP707A3 PE=1 SV=1//1.42029e-60
Csa4M004980	117.092	23.7116	2.304	4.93825	1.3914e-10	3.9666e-09	-//-
Csa4M028470	464.627	94.2754	2.3011	4.92833	0.0072421	0.029945	sp|Q5HZ05|TPPJ_ARATH Probable trehalose-phosphate phosphatase J OS=Arabidopsis thaliana GN=TPPJ PE=1 SV=1//2.30447e-177
Csa1M264570	57.5846	11.7394	2.2943	4.90516	3.6654e-06	4.3515e-05	-//-
Csa3M728650	29.8596	6.11297	2.2882	4.88446	0.0010332	0.0059273	sp|Q5R7E4|S47A2_PONAB Multidrug and toxin extrusion protein 2 OS=Pongo abelii GN=SLC47A2 PE=2 SV=1//2.95294e-57
Csa6M366580	43.4884	8.90506	2.2879	4.88345	5.4645e-05	0.00047572	-//-
Csa3M171190	119.095	24.4308	2.2853	4.87465	1.3012e-10	3.7244e-09	sp|P13940|LEA29_GOSHI Late embryogenesis abundant protein D-29 OS=Gossypium hirsutum PE=3 SV=1//2.49239e-14
Csa6M095910	7545.55	1555.72	2.278	4.85005	8.1939e-24	8.1867e-22	sp|Q6R0H1|LHY_ARATH Protein LHY OS=Arabidopsis thaliana GN=LHY PE=1 SV=2//2.88766e-101
Csa5M567300	14627.9	3040.63	2.2663	4.81088	2.0116e-62	1.1028e-59	sp|Q9CAC1|GUN8_ARATH Endoglucanase 8 OS=Arabidopsis thaliana GN=CEL1 PE=2 SV=1//0
Csa2M403680	114.472	23.8385	2.2636	4.80188	2.4937e-10	6.8181e-09	sp|O81825|DRL28_ARATH Probable disease resistance protein At4g27220 OS=Arabidopsis thaliana GN=At4g27220 PE=2 SV=1//2.21796e-65
Csa6M040640	229.668	47.9733	2.2592	4.78726	3.9456e-17	2.3898e-15	sp|Q9LK95|MYB21_ARATH Transcription factor MYB21 OS=Arabidopsis thaliana GN=MYB21 PE=1 SV=1//1.92669e-58
Csa1M575060	210.932	44.1023	2.2579	4.78295	1.9966e-05	0.00019431	-//-
Csa5M220390	294.839	62.8855	2.2291	4.68841	1.2558e-20	1.0056e-18	-//-
Csa1M574880	5820	1266.43	2.2003	4.59575	1.005e-06	1.3684e-05	sp|Q0J2L7|P2C68_ORYSJ Probable protein phosphatase 2C 68 OS=Oryza sativa subsp. japonica GN=Os09g0325700 PE=2 SV=2//3.04665e-55
Csa3M902190	4519.29	983.706	2.1998	4.59416	4.3761e-09	9.6659e-08	-//-
Csa4M638320	1655.73	360.582	2.1991	4.59193	8.558e-50	3.0496e-47	sp|P24805|TSJT1_TOBAC Stem-specific protein TSJT1 OS=Nicotiana tabacum GN=TSJT1 PE=2 SV=1//1.03212e-29
Csa3M118200	40.3657	8.82047	2.1942	4.57636	0.00017592	0.0013193	-//-
Csa3M002890	8659.16	1900.97	2.1875	4.55515	2.3342e-68	1.6636e-65	sp|Q9SGU9|MGL_ARATH Methionine gamma-lyase OS=Arabidopsis thaliana GN=MGL PE=1 SV=1//0
Csa6M501990	5510.96	1217.06	2.1789	4.52808	1.75e-20	1.3858e-18	sp|O23208|ATB40_ARATH Homeobox-leucine zipper protein ATHB-40 OS=Arabidopsis thaliana GN=ATHB-40 PE=2 SV=3//3.78097e-44
Csa5M610510	75.3327	16.6679	2.1762	4.51962	5.7246e-07	8.3141e-06	-//-
Csa5M638340	659.506	146.373	2.1717	4.50554	6.9282e-33	1.2242e-30	sp|Q3B561|Y637_PELLD UPF0301 protein Plut_0637 OS=Pelodictyon luteolum (strain DSM 273) GN=Plut_0637 PE=3 SV=1//3.53366e-11
Csa6M500540	2605.42	580.29	2.1667	4.48995	1.7607e-14	8.0268e-13	sp|Q5HZ05|TPPJ_ARATH Probable trehalose-phosphate phosphatase J OS=Arabidopsis thaliana GN=TPPJ PE=1 SV=1//6.28528e-171
Csa2M058620	684.16	152.465	2.1659	4.48746	2.9949e-13	1.2036e-11	sp|Q3AF07|DNAJ_CARHZ Chaperone protein DnaJ OS=Carboxydothermus hydrogenoformans (strain ATCC BAA-161 / DSM 6008 / Z-2901) GN=dnaJ PE=3 SV=1//3.36526e-11
Novel00508	380.827	85.0319	2.1631	4.47876	3.0367e-23	2.9513e-21	--
Csa1M045990	389.541	87.0625	2.1617	4.47442	0.0089336	0.035621	sp|Q9XIJ5|PUB18_ARATH U-box domain-containing protein 18 OS=Arabidopsis thaliana GN=PUB18 PE=2 SV=1//1.04118e-150
Csa7M019330	88.0529	19.8196	2.1514	4.44259	7.3871e-08	1.3042e-06	sp|Q10S70|EXLA1_ORYSJ Expansin-like A1 OS=Oryza sativa subsp. japonica GN=EXLA1 PE=2 SV=1//2.46544e-47
Csa7M037540	413.721	93.1332	2.1513	4.44228	5.2714e-12	1.8327e-10	-//-
Csa1M497810	32.2854	7.31869	2.1412	4.41129	0.0012341	0.0068932	-//-
Csa6M006830	171.131	38.8778	2.1381	4.40182	7.1169e-13	2.7124e-11	sp|Q9SUT9|RTNLB_ARATH Reticulon-like protein B2 OS=Arabidopsis thaliana GN=RTNLB2 PE=1 SV=1//4.88606e-78
Csa1M050270	16309.3	3709.06	2.1366	4.39725	1.1445e-68	8.7398e-66	-//-
Csa1M071850	109.577	25.0232	2.1306	4.379	4.8188e-09	1.0567e-07	-//-
Csa5M172890	2208.76	505.326	2.1279	4.37081	3.2124e-52	1.2488e-49	sp|Q9C5L3|GLPT1_ARATH Putative glycerol-3-phosphate transporter 1 OS=Arabidopsis thaliana GN=At3g47420 PE=2 SV=1//0
Csa1M002950	344.651	78.8556	2.1278	4.37051	0.0038943	0.017984	-//-
Csa3M588470	194.03	44.5043	2.1243	4.35991	5.0224e-13	1.9667e-11	sp|Q67ZU1|LIP2_ARATH Triacylglycerol lipase 2 OS=Arabidopsis thaliana GN=LIP2 PE=2 SV=1//1.42728e-160
Csa3M850640	4751.61	1097.97	2.1136	4.3277	1.431e-60	7.4626e-58	sp|Q9LJB7|BBX32_ARATH B-box zinc finger protein 32 OS=Arabidopsis thaliana GN=BBX32 PE=1 SV=1//3.5029e-08
Csa6M113570	178.92	41.5217	2.1074	4.30914	4.4924e-13	1.7689e-11	sp|Q8GUM4|Y3739_ARATH Uncharacterized membrane protein At3g27390 OS=Arabidopsis thaliana GN=At3g27390 PE=1 SV=2//2.4108e-111
Csa5M605140	27.3279	6.34569	2.1065	4.30645	0.0059738	0.025561	sp|P80022|RNLE_SOLLC Extracellular ribonuclease LE OS=Solanum lycopersicum PE=1 SV=2//6.94892e-102
Novel00515	701.352	163.041	2.1049	4.30168	6.5594e-19	4.5387e-17	-//-
Csa1M186610	2429.87	566.794	2.1	4.28709	4.142e-12	1.4687e-10	sp|Q8LG88|TDT_ARATH Tonoplast dicarboxylate transporter OS=Arabidopsis thaliana GN=TDT PE=2 SV=2//0
Csa3M009510	2621.56	613.182	2.096	4.27522	8.0714e-11	2.3869e-09	-//-
Csa3M556210	763.443	178.588	2.0959	4.27493	0.0002054	0.0015019	sp|Q9SGA2|GDPD1_ARATH Glycerophosphodiester phosphodiesterase GDPD1, chloroplastic OS=Arabidopsis thaliana GN=GDPD1 PE=1 SV=1//7.5678e-156
Csa2M237740	8379.4	1962.59	2.0941	4.2696	1.5734e-63	8.8526e-61	-//-
Csa6M072990	10713.4	2510.16	2.0936	4.26812	3.1414e-05	0.00028938	sp|Q8VYW2|BAM9_ARATH Inactive beta-amylase 9 OS=Arabidopsis thaliana GN=BAM9 PE=2 SV=1//0
Csa1M049460	2098.81	492.107	2.0925	4.26486	6.7338e-15	3.2354e-13	sp|Q9FMK7|BT1_ARATH BTB/POZ and TAZ domain-containing protein 1 OS=Arabidopsis thaliana GN=BT1 PE=1 SV=1//2.30474e-130
Csa6M408800	1479.49	347.171	2.0914	4.26161	4.9814e-44	1.4393e-41	sp|Q93ZT5|EDL3_ARATH EID1-like F-box protein 3 OS=Arabidopsis thaliana GN=EDL3 PE=2 SV=1//9.57984e-108
Csa6M515500	308.502	72.8483	2.0823	4.23482	0.0037287	0.017361	sp|Q9T0J1|CRK26_ARATH Cysteine-rich receptor-like protein kinase 26 OS=Arabidopsis thaliana GN=CRK26 PE=2 SV=1//1.10431e-47
Csa7M378520	4534.83	1078.1	2.0726	4.20644	4.7411e-24	4.8043e-22	sp|P13089|AUX28_SOYBN Auxin-induced protein AUX28 OS=Glycine max GN=AUX28 PE=2 SV=1//1.59298e-93
Csa4M645850	1293.05	307.807	2.0707	4.2009	6.0841e-19	4.2235e-17	sp|O82199|C3H20_ARATH Zinc finger CCCH domain-containing protein 20 OS=Arabidopsis thaliana GN=At2g19810 PE=2 SV=1//2.34393e-18
Csa4M608160	8352.12	1997.36	2.064	4.18144	6.1236e-17	3.6068e-15	sp|P93836|HPPD_ARATH 4-hydroxyphenylpyruvate dioxygenase OS=Arabidopsis thaliana GN=HPD PE=1 SV=2//0
Csa3M664560	576.975	138.081	2.063	4.17854	2.2034e-28	3.2048e-26	sp|P07369|CB2G_SOLLC Chlorophyll a-b binding protein 3C, chloroplastic OS=Solanum lycopersicum GN=CAB3C PE=3 SV=1//6.23705e-162
Csa4M361820	13599.7	3255.2	2.0628	4.17796	2.8527e-08	5.4423e-07	sp|Q39013|NAC2_ARATH NAC domain-containing protein 2 OS=Arabidopsis thaliana GN=NAC002 PE=2 SV=2//1.40275e-130
Csa6M507480	402.51	97.1521	2.0507	4.14307	1.5829e-20	1.2582e-18	-//-
Csa6M169310	82.5129	19.9465	2.0485	4.13676	0.012055	0.045195	sp|Q94J16|HFA4B_ORYSJ Heat stress transcription factor A-4b OS=Oryza sativa subsp. japonica GN=HSFA4B PE=2 SV=1//4.65521e-62
Csa5M623920	518.533	125.517	2.0465	4.13103	0.0013265	0.007319	sp|Q9LDH1|SIB1_ARATH Sigma factor binding protein 1, chloroplastic OS=Arabidopsis thaliana GN=SIB1 PE=1 SV=1//1.87226e-08
Csa1M132110	2184.24	531.259	2.0396	4.11132	6.009e-48	1.9766e-45	-//-
Csa7M075570	2243.27	546.976	2.0361	4.10135	3.1367e-05	0.00028908	sp|P90648|MHCKB_DICDI Myosin heavy chain kinase B OS=Dictyostelium discoideum GN=mhkB PE=2 SV=1//3.82256e-10
Csa7M031580	5105.04	1246.27	2.0343	4.09624	3.9314e-28	5.5301e-26	sp|Q9SI09|XERIC_ARATH Probable E3 ubiquitin-protein ligase XERICO OS=Arabidopsis thaliana GN=XERICO PE=1 SV=1//2.60385e-38
Csa1M065930	151.133	36.9528	2.0321	4.09	1.6016e-06	2.0717e-05	sp|Q8S9L6|CRK29_ARATH Cysteine-rich receptor-like protein kinase 29 OS=Arabidopsis thaliana GN=CRK29 PE=2 SV=1//8.27883e-34
Csa1M005550	122.058	29.8881	2.0299	4.08377	0.0035691	0.016731	-//-
Csa7M195260	881.181	216.091	2.0278	4.07783	6.4551e-34	1.1696e-31	sp|P46256|ALF1_PEA Fructose-bisphosphate aldolase, cytoplasmic isozyme 1 OS=Pisum sativum PE=2 SV=1//0
Csa1M071840	69.0255	16.943	2.0264	4.07387	0.00020448	0.0014967	sp|Q7XBH4|MYB4_ORYSJ Myb-related protein Myb4 OS=Oryza sativa subsp. japonica GN=MYB4 PE=2 SV=2//8.47208e-45
Csa1M524760	14754.4	3633.3	2.0218	4.0609	9.2414e-62	4.9398e-59	sp|Q9LNW3|P2C03_ARATH Protein phosphatase 2C 3 OS=Arabidopsis thaliana GN=AIP1 PE=1 SV=1//8.05537e-101
Csa5M602220	208.709	51.5902	2.0163	4.04545	6.4338e-14	2.779e-12	-//-
Csa1M051690	36.0609	8.94736	2.0109	4.03034	0.00078707	0.0047257	sp|Q9ZUZ3|SAU32_ARATH Auxin-responsive protein SAUR32 OS=Arabidopsis thaliana GN=SAUR32 PE=2 SV=1//4.53011e-14
Novel00224	53.4652	13.3471	2.0021	4.00583	0.0031021	0.014898	-//-
Csa7M420830	914.902	229.332	1.9962	3.98948	0.0011675	0.0065827	sp|Q0WRX3|SCP40_ARATH Serine carboxypeptidase-like 40 OS=Arabidopsis thaliana GN=SCPL40 PE=2 SV=2//0
Csa3M851720	273.191	68.8715	1.9879	3.96659	0.00014533	0.0011157	sp|Q39580|DYL1_CHLRE Dynein 8 kDa light chain, flagellar outer arm OS=Chlamydomonas reinhardtii PE=1 SV=1//2.93472e-18
Csa5M148830	160.369	40.57	1.9829	3.95287	4.7586e-11	1.435e-09	sp|Q6K4V2|SWET4_ORYSJ Bidirectional sugar transporter SWEET4 OS=Oryza sativa subsp. japonica GN=SWEET4 PE=2 SV=1//5.73139e-92
Csa5M152920	136.331	34.5204	1.9816	3.94931	5.2673e-10	1.3835e-08	sp|Q940T9|COL4_ARATH Zinc finger protein CONSTANS-LIKE 4 OS=Arabidopsis thaliana GN=COL4 PE=2 SV=2//3.21157e-10
Csa5M157310	100.932	25.6153	1.9783	3.94029	1.5683e-05	0.00015758	sp|O64635|C76C4_ARATH Cytochrome P450 76C4 OS=Arabidopsis thaliana GN=CYP76C4 PE=3 SV=1//3.02093e-61
Csa3M143510	1585.49	403.076	1.9758	3.93346	0.004077	0.01871	-//-
Csa6M183190	13673.5	3477.36	1.9753	3.9321	6.0334e-32	1.0403e-29	sp|P49092|ASNS1_LOTJA Asparagine synthetase [glutamine-hydrolyzing] 1 OS=Lotus japonicus GN=AS1 PE=2 SV=2//0
Csa1M024860	367.128	93.4928	1.9734	3.92692	1.3363e-11	4.3554e-10	sp|P32110|GSTX6_SOYBN Probable glutathione S-transferase OS=Glycine max GN=HSP26-A PE=2 SV=1//6.75768e-68
Csa3M135080	309.022	78.9186	1.9693	3.91578	0.00044799	0.0029319	sp|Q494P0|PHT17_ARATH Probable inorganic phosphate transporter 1-7 OS=Arabidopsis thaliana GN=PHT1-7 PE=2 SV=2//0
Csa1M033310	28.7394	7.36098	1.9651	3.9044	0.0038609	0.017876	sp|Q9SQL2|CB24_PEA Chlorophyll a-b binding protein P4, chloroplastic OS=Pisum sativum GN=lhcA-P4 PE=1 SV=1//1.15666e-151
Csa6M127480	816.16	209.449	1.9623	3.89683	1.8988e-29	2.8792e-27	sp|Q9ZVM9|Y1461_ARATH Probable serine/threonine-protein kinase At1g54610 OS=Arabidopsis thaliana GN=At1g54610 PE=1 SV=1//9.60488e-170
Csa1M045660	150.665	38.9409	1.952	3.86911	0.00017642	0.0013221	sp|Q54DY9|BCS1B_DICDI Probable mitochondrial chaperone BCS1-B OS=Dictyostelium discoideum GN=bcsl1b PE=3 SV=1//2.41652e-25
Csa6M519600	674.369	174.358	1.9515	3.86776	5.0451e-28	6.9593e-26	-//-
Csa7M425930	88.776	23.1828	1.9371	3.82935	9.9026e-07	1.3529e-05	sp|Q7XA42|RGA1_SOLBU Putative disease resistance protein RGA1 OS=Solanum bulbocastanum GN=RGA1 PE=2 SV=2//1.40516e-17
Csa1M020890	262.438	68.6178	1.9353	3.82458	2.9996e-15	1.5162e-13	sp|A1YKT1|TCP18_ARATH Transcription factor TCP18 OS=Arabidopsis thaliana GN=TCP18 PE=2 SV=1//1.46603e-15
Csa6M515450	43.9117	11.4857	1.9348	3.82325	0.00043225	0.0028454	-//-
Csa1M009790	1647.01	431.674	1.9318	3.81531	5.7088e-27	7.138e-25	sp|Q8LFV3|CDF3_ARATH Cyclic dof factor 3 OS=Arabidopsis thaliana GN=CDF3 PE=1 SV=2//1.85745e-97
Csa3M829130	218.976	57.4069	1.9315	3.81452	2.1137e-05	0.00020412	sp|Q9LFR1|PTR50_ARATH Protein NRT1/ PTR FAMILY 5.8 OS=Arabidopsis thaliana GN=NPF5.8 PE=2 SV=1//0
Csa6M425190	34.5436	9.09549	1.9252	3.79789	0.0021715	0.011023	sp|Q6NMR8|FAF3_ARATH Protein FANTASTIC FOUR 3 OS=Arabidopsis thaliana GN=FAF3 PE=2 SV=1//2.11486e-07
Novel00546	113.29	29.8669	1.9234	3.79316	2.3777e-08	4.6174e-07	-//-
Csa4M247410	28.6776	7.57246	1.9211	3.78712	0.0044339	0.02	-//-
Csa5M188900	168.802	44.7157	1.9165	3.77506	2.6674e-11	8.3625e-10	-//-
Csa2M008710	706.822	187.324	1.9158	3.77323	5.444e-28	7.4139e-26	sp|Q46036|BLC_CITFR Outer membrane lipoprotein Blc OS=Citrobacter freundii PE=3 SV=1//1.82475e-23
Csa4M043850	387.54	103.075	1.9107	3.75991	1.5241e-19	1.1103e-17	sp|O23208|ATB40_ARATH Homeobox-leucine zipper protein ATHB-40 OS=Arabidopsis thaliana GN=ATHB-40 PE=2 SV=3//1.3154e-41
Csa6M384060	656.374	174.802	1.9088	3.75497	1.9323e-26	2.3081e-24	sp|Q8VYX0|ILL6_ARATH IAA-amino acid hydrolase ILR1-like 6 OS=Arabidopsis thaliana GN=ILL6 PE=2 SV=2//0
Novel00144	172.965	46.1542	1.906	3.74769	4.1447e-11	1.2606e-09	-//-
Csa4M218340	59.7987	15.97	1.9048	3.74457	4.6761e-05	0.00041537	-//-
Csa3M646010	579.515	155.426	1.8986	3.72851	3.0249e-13	1.2134e-11	-//-
Csa2M349080	393.001	105.676	1.8949	3.71896	1.1839e-19	8.7586e-18	-//-
Csa6M444970	91.599	24.7058	1.8905	3.70764	8.1057e-07	1.1312e-05	-//-
Csa6M516870	526.218	142.101	1.8887	3.70301	3.2523e-23	3.1329e-21	-//-
Csa5M524730	43.0472	11.6972	1.8798	3.68024	0.00059516	0.0037328	-//-
Csa4M621220	719.506	196.44	1.8729	3.66268	3.7772e-10	1.0159e-08	sp|H2DH21|C7A29_PANGI Cytochrome P450 CYP72A219 OS=Panax ginseng PE=2 SV=1//6.52258e-28
Csa5M139250	154.335	42.1987	1.8708	3.65735	5.8528e-10	1.5224e-08	sp|Q2V3E2|YIPL5_ARATH Protein yippee-like At4g27740 OS=Arabidopsis thaliana GN=At4g27740 PE=3 SV=1//3.62399e-34
Csa3M178540	35.1964	9.62428	1.8707	3.6571	0.002104	0.010734	-//-
Csa2M033930	855.609	234.261	1.8688	3.65229	1.6393e-29	2.5036e-27	sp|Q8LGG8|USPAL_ARATH Universal stress protein A-like protein OS=Arabidopsis thaliana GN=At3g01520 PE=1 SV=2//9.84007e-11
Csa1M042910	141.88	38.8567	1.8684	3.65127	2.2927e-09	5.3809e-08	sp|Q9ZUT0|AB2G_ARATH ABC transporter G family member 2 OS=Arabidopsis thaliana GN=ABCG2 PE=2 SV=1//2.38376e-58
Csa6M008060	4887.44	1339.34	1.8676	3.64925	3.3631e-48	1.1236e-45	-//-
Csa3M852640	78.7288	21.5964	1.8661	3.64546	5.6023e-06	6.3478e-05	sp|O49858|C82A3_SOYBN Cytochrome P450 82A3 OS=Glycine max GN=CYP82A3 PE=2 SV=1//1.59687e-171
Csa5M606730	6274.87	1726.91	1.8614	3.6336	2.3325e-10	6.4102e-09	sp|Q9LMX5|AFP2_ARATH Ninja-family protein AFP2 OS=Arabidopsis thaliana GN=AFP2 PE=1 SV=1//1.54996e-28
Csa6M404200	42.0947	11.6126	1.858	3.62505	0.00063168	0.0039261	sp|Q8GW32|PRE6_ARATH Transcription factor PRE6 OS=Arabidopsis thaliana GN=PRE6 PE=1 SV=1//2.1754e-31
Csa1M033250	446.28	123.74	1.8506	3.6065	2.0552e-11	6.5585e-10	sp|Q8LFV3|CDF3_ARATH Cyclic dof factor 3 OS=Arabidopsis thaliana GN=CDF3 PE=1 SV=2//7.48175e-95
Csa3M354500	684.866	190.01	1.8497	3.60425	8.7939e-26	1.0163e-23	sp|Q9ZNX9|SIGE_ARATH RNA polymerase sigma factor sigE, chloroplastic/mitochondrial OS=Arabidopsis thaliana GN=SIGE PE=1 SV=1//0
Csa1M064170	1169.31	324.454	1.8496	3.604	5.7592e-13	2.2308e-11	sp|O50046|TRPB_CAMAC Tryptophan synthase beta chain 2, chloroplastic OS=Camptotheca acuminata GN=TSB PE=2 SV=1//0
Csa7M433250	706.495	196.335	1.8474	3.59851	1.5133e-06	1.9693e-05	sp|O49817|LEA2_CICAR Late embryogenesis abundant protein 2 OS=Cicer arietinum PE=2 SV=1//8.33836e-26
Csa4M645920	52.0183	14.5315	1.8398	3.5796	0.0074081	0.030525	sp|Q9XGZ9|P2C72_ARATH Probable protein phosphatase 2C 72 OS=Arabidopsis thaliana GN=At5g26010 PE=2 SV=2//1.17492e-90
Csa1M524640	683.067	190.835	1.8397	3.57936	1.54e-25	1.7239e-23	sp|O81077|ABAH2_ARATH Abscisic acid 8&apos;-hydroxylase 2
Csa5M341040	1444.72	403.754	1.8392	3.57812	3.8222e-35	7.3623e-33	sp|F4KGY6|RVE1_ARATH Protein REVEILLE 1 OS=Arabidopsis thaliana GN=RVE1 PE=2 SV=1//2.47741e-45
Csa1M050360	1348.66	379.196	1.8305	3.5566	3.4611e-22	3.1224e-20	sp|P08216|MASY_CUCSA Malate synthase, glyoxysomal OS=Cucumis sativus PE=2 SV=2//0
Csa3M116640	1147.83	323.058	1.829	3.55291	6.1465e-32	1.0513e-29	sp|Q700E4|BH067_ARATH Transcription factor bHLH67 OS=Arabidopsis thaliana GN=BHLH67 PE=2 SV=1//6.56564e-71
Csa1M005560	2288.05	644.931	1.8269	3.54774	5.8143e-05	0.00050168	sp|O80738|TPS10_ARATH Probable alpha,alpha-trehalose-phosphate synthase [UDP-forming] 10 OS=Arabidopsis thaliana GN=TPS10 PE=2 SV=1//0
Csa6M363560	88.4585	24.9594	1.8254	3.54405	0.0010643	0.0060843	sp|Q8VWQ5|WRK50_ARATH Probable WRKY transcription factor 50 OS=Arabidopsis thaliana GN=WRKY50 PE=2 SV=1//5.04425e-40
Csa5M407080	95.4185	26.9267	1.8252	3.54356	6.0202e-07	8.6913e-06	sp|Q9SZN7|HIP26_ARATH Heavy metal-associated isoprenylated plant protein 26 OS=Arabidopsis thaliana GN=HIPP26 PE=1 SV=1//4.56631e-26
Csa1M064730	237.933	67.2216	1.8236	3.53963	0.0041638	0.019023	sp|O49561|G2OX8_ARATH Gibberellin 2-beta-dioxygenase 8
Csa1M420320	9477.94	2690.58	1.8167	3.52274	6.8455e-50	2.4808e-47	sp|Q9FHH8|COL5_ARATH Zinc finger protein CONSTANS-LIKE 5 OS=Arabidopsis thaliana GN=COL5 PE=2 SV=2//1.3133e-96
Csa7M033300	6201.83	1770.16	1.8088	3.50351	1.4783e-10	4.1919e-09	sp|P27518|CB21_GOSHI Chlorophyll a-b binding protein 151, chloroplastic OS=Gossypium hirsutum GN=CAB-151 PE=2 SV=2//0
Csa2M264570	2325.09	664.73	1.8064	3.49768	1.3317e-18	8.9819e-17	sp|Q9FYB5|DNJ11_ARATH Chaperone protein dnaJ 11, chloroplastic OS=Arabidopsis thaliana GN=ATJ11 PE=1 SV=2//1.79321e-25
Csa5M544050	44.5645	12.7547	1.8049	3.49405	0.00055547	0.0035179	sp|Q9LQV2|RDR1_ARATH RNA-dependent RNA polymerase 1 OS=Arabidopsis thaliana GN=RDR1 PE=2 SV=1//0
Csa5M141070	2578.31	738.763	1.8032	3.48993	3.0815e-21	2.5637e-19	-//-
Csa2M271440	51.8066	14.8911	1.7987	3.47907	0.0016192	0.008643	-//-
Csa5M576720	1837.32	528.615	1.7973	3.47569	9.268e-37	1.8519e-34	sp|Q9C9F6|APRR6_ARATH Putative two-component response regulator-like APRR6 OS=Arabidopsis thaliana GN=APRR6 PE=3 SV=2//3.9158e-11
Csa3M872060	149.377	43.0237	1.7958	3.47208	4.9966e-09	1.0935e-07	sp|Q8L8B8|LOG3_ARATH Cytokinin riboside 5&apos;-monophosphate phosphoribohydrolase LOG3 OS=Arabidopsis thaliana GN=LOG3 PE=1 SV=1//7.63071e-100
Csa6M116670	31.9679	9.22237	1.7934	3.46631	0.004401	0.019881	-//-
Csa2M251480	828.731	240.395	1.7855	3.44738	5.7473e-27	7.1444e-25	-//-
Csa4M343590	78.8347	22.9078	1.783	3.44141	9.3786e-06	0.00010031	sp|O22213|CKX1_ARATH Cytokinin dehydrogenase 1 OS=Arabidopsis thaliana GN=CKX1 PE=1 SV=1//0
Csa1M699560	1866.41	544.331	1.7777	3.42879	1.3051e-09	3.1853e-08	sp|Q56X52|AOX4_ARATH Ubiquinol oxidase 4, chloroplastic/chromoplastic OS=Arabidopsis thaliana GN=AOX4 PE=1 SV=2//2.63685e-140
Csa2M352960	1090.68	318.467	1.776	3.42475	0.011218	0.042753	sp|F4IBD7|CSCLA_ARATH CSC1-like protein RXW8 OS=Arabidopsis thaliana GN=RXW8 PE=2 SV=1//0
Csa1M002060	5693.07	1664.4	1.7742	3.42048	1.7442e-35	3.4213e-33	sp|Q8LBB2|KING1_ARATH SNF1-related protein kinase regulatory subunit gamma-1 OS=Arabidopsis thaliana GN=KING1 PE=1 SV=2//0
Novel00007	167.646	49.0519	1.773	3.41764	4.968e-10	1.3114e-08	-//-
Csa1M033020	260.339	76.2961	1.7707	3.41219	1.4354e-13	6.0296e-12	sp|Q9S7V4|HA22A_ARATH HVA22-like protein a OS=Arabidopsis thaliana GN=HVA22A PE=2 SV=1//1.06113e-68
Novel00250	50.3688	14.7643	1.7704	3.41149	0.00042442	0.0028016	-//-
Csa6M087910	338.441	99.3943	1.7677	3.40511	6.7882e-16	3.6467e-14	-//-
Csa7M413890	65.3118	19.3119	1.7579	3.38205	0.0015257	0.008223	sp|Q9LDE1|MY108_ARATH Transcription factor MYB108 OS=Arabidopsis thaliana GN=MYB108 PE=1 SV=1//4.00346e-68
Csa2M369210	600.358	177.911	1.7547	3.37456	0.00018036	0.0013455	sp|Q8RXX9|ATL6_ARATH E3 ubiquitin-protein ligase ATL6 OS=Arabidopsis thaliana GN=ATL6 PE=1 SV=2//1.62524e-51
Csa1M045550	9117.87	2720.26	1.745	3.35195	5.5942e-46	1.7087e-43	sp|Q02283|HAT5_ARATH Homeobox-leucine zipper protein HAT5 OS=Arabidopsis thaliana GN=HAT5 PE=1 SV=1//9.35832e-41
Csa2M350210	613.212	183.516	1.7405	3.34151	1.2831e-22	1.1922e-20	sp|Q9FXD8|PLY5_ARATH Probable pectate lyase 5 OS=Arabidopsis thaliana GN=At1g67750 PE=2 SV=2//0
Csa3M825020	1726.36	521.402	1.7273	3.31108	9.1037e-34	1.6357e-31	sp|Q93ZL5|CDF2_ARATH Cyclic dof factor 2 OS=Arabidopsis thaliana GN=CDF2 PE=1 SV=2//1.02266e-99
Csa1M042190	65.603	19.8832	1.7222	3.29939	0.00010979	0.00087521	-//-
Novel00391	187.052	56.7725	1.7202	3.29482	0.0017892	0.0094107	-//-
Csa6M363010	101.417	30.7976	1.7194	3.29299	5.6233e-05	0.00048776	-//-
Csa1M071830	602.511	184.067	1.7108	3.27342	0.00021379	0.0015537	sp|Q9XFK7|MFT_ARATH Protein MOTHER of FT and TF 1 OS=Arabidopsis thaliana GN=MFT PE=1 SV=1//4.96949e-70
Csa2M035360	29.7097	9.09549	1.7077	3.2664	0.0086767	0.034748	sp|Q93VV5|PTR16_ARATH Protein NRT1/ PTR FAMILY 4.3 OS=Arabidopsis thaliana GN=NPF4.3 PE=2 SV=1//7.23707e-116
Csa7M051380	27.9807	8.56669	1.7076	3.26617	0.012695	0.047171	sp|Q9SYK9|U74E2_ARATH UDP-glycosyltransferase 74E2 OS=Arabidopsis thaliana GN=UGT74E2 PE=1 SV=1//2.22261e-107
Csa6M515490	366.042	112.297	1.7047	3.25961	0.001206	0.00676	sp|Q9T0J1|CRK26_ARATH Cysteine-rich receptor-like protein kinase 26 OS=Arabidopsis thaliana GN=CRK26 PE=2 SV=1//1.02198e-34
Csa7M354530	77.3969	23.7962	1.7015	3.25239	1.8956e-05	0.00018583	-//-
Csa3M739050	904.319	278.553	1.6989	3.24653	1.1426e-25	1.2994e-23	-//-
Csa2M000450	362.011	111.917	1.6936	3.23463	0.0033265	0.015774	-//-
Csa4M639070	76.9736	23.8808	1.6885	3.22321	1.9235e-05	0.00018787	-//-
Csa1M064820	642.577	199.698	1.686	3.21763	5.535e-06	6.2816e-05	sp|Q9M0X5|CRK25_ARATH Cysteine-rich receptor-like protein kinase 25 OS=Arabidopsis thaliana GN=CRK25 PE=3 SV=1//2.39246e-63
Csa4M641000	133.297	41.4794	1.6842	3.21362	7.686e-08	1.3514e-06	sp|Q9SND9|Y3028_ARATH Uncharacterized acetyltransferase At3g50280 OS=Arabidopsis thaliana GN=At3g50280 PE=3 SV=1//1.27216e-29
Csa4M056540	229.332	71.4522	1.6824	3.20961	2.5118e-11	7.9171e-10	-//-
Csa2M346000	35.6816	11.1261	1.6812	3.20695	0.0040235	0.01852	sp|Q9LNU3|EXP11_ARATH Expansin-A11 OS=Arabidopsis thaliana GN=EXPA11 PE=2 SV=1//2.35078e-121
Csa3M854250	84.8244	26.4825	1.6794	3.20295	8.1543e-06	8.8321e-05	sp|Q8L3R2|CML41_ARATH Probable calcium-binding protein CML41 OS=Arabidopsis thaliana GN=CML41 PE=2 SV=2//3.86499e-26
Csa1M188670	113.881	35.6836	1.6742	3.19142	8.7203e-06	9.3976e-05	sp|Q8LF99|XTH6_ARATH Probable xyloglucan endotransglucosylase/hydrolase protein 6 OS=Arabidopsis thaliana GN=XTH6 PE=2 SV=2//1.5493e-158
Csa3M179190	1839.61	577.816	1.6707	3.18369	1.3492e-32	2.3453e-30	sp|Q9LT89|TCP19_ARATH Transcription factor TCP19 OS=Arabidopsis thaliana GN=TCP19 PE=2 SV=1//1.18205e-56
Csa6M006820	362.717	114.518	1.6633	3.1674	3.2794e-09	7.4469e-08	sp|Q6DST1|Y1465_ARATH Late embryogenesis abundant protein At1g64065 OS=Arabidopsis thaliana GN=At1g64065 PE=2 SV=1//1.69562e-11
Csa1M569090	28.4659	8.98965	1.6629	3.16652	0.010582	0.040812	sp|Q8LG10|GAT15_ARATH GATA transcription factor 15 OS=Arabidopsis thaliana GN=GATA15 PE=2 SV=2//8.1212e-12
Csa3M828430	364.57	115.258	1.6613	3.16301	5.9348e-10	1.5418e-08	sp|Q54DY9|BCS1B_DICDI Probable mitochondrial chaperone BCS1-B OS=Dictyostelium discoideum GN=bcsl1b PE=3 SV=1//3.40823e-26
Csa7M073450	768.965	243.187	1.6609	3.16214	0.012114	0.045351	sp|Q9AT54|SCGT_TOBAC Scopoletin glucosyltransferase OS=Nicotiana tabacum GN=TOGT1 PE=1 SV=1//0
Csa2M247590	170.937	54.1498	1.6584	3.15666	3.9977e-09	8.876e-08	sp|Q9SRT2|BH062_ARATH Transcription factor bHLH62 OS=Arabidopsis thaliana GN=BHLH62 PE=2 SV=1//2.78419e-08
Csa6M109650	62.8156	19.9042	1.658	3.15579	0.00015064	0.0011511	sp|Q8RW93|LBP65_ARATH Putative lipid-binding protein At4g00165 OS=Arabidopsis thaliana GN=At4g00165 PE=2 SV=1//2.32263e-38
Csa3M168930	919.049	291.414	1.6571	3.15382	0.00088486	0.0052191	sp|B9DFA8|INVC_ARATH Alkaline/neutral invertase C, mitochondrial OS=Arabidopsis thaliana GN=INVC PE=1 SV=1//0
Csa4M290200	60.7073	19.2696	1.6555	3.15032	0.00018889	0.0014004	sp|Q9LXV0|U92A1_ARATH UDP-glycosyltransferase 92A1 OS=Arabidopsis thaliana GN=UGT92A1 PE=2 SV=1//1.13583e-160
Csa7M433330	172.03	54.7842	1.6508	3.14008	0.011779	0.044378	sp|Q9LW83|CE101_ARATH G-type lectin S-receptor-like serine/threonine-protein kinase CES101 OS=Arabidopsis thaliana GN=CES101 PE=2 SV=2//2.94097e-67
Novel00006	1137.76	364.157	1.6436	3.12445	7.984e-27	9.7546e-25	--
Csa2M000210	1521.4	487.686	1.6414	3.11968	8.1273e-30	1.2684e-27	sp|Q8S8F5|EF4L3_ARATH Protein ELF4-LIKE 3 OS=Arabidopsis thaliana GN=EFL3 PE=3 SV=1//1.03001e-34
Csa6M318680	28.6335	9.18008	1.6411	3.11904	0.011955	0.044911	-//-
Csa1M025940	892.118	288.981	1.6263	3.0872	5.6533e-09	1.2247e-07	sp|Q9C757|INT2_ARATH Probable inositol transporter 2 OS=Arabidopsis thaliana GN=INT2 PE=1 SV=1//0
Csa6M505280	12492.2	4047.54	1.6259	3.08635	2.2016e-41	5.5378e-39	sp|P40267|H1_SOLPN Histone H1 OS=Solanum pennellii PE=2 SV=1//2.51977e-37
Csa4M303160	3414.04	1109.05	1.6222	3.07844	5.4218e-36	1.0734e-33	sp|Q9SR36|GSTU8_ARATH Glutathione S-transferase U8 OS=Arabidopsis thaliana GN=GSTU8 PE=2 SV=1//6.32028e-60
Csa1M525300	289.802	94.3389	1.6191	3.07183	1.1387e-12	4.2267e-11	-//-
Csa3M824990	781.59	254.482	1.6188	3.07119	2.23e-22	2.0376e-20	sp|Q9FLJ2|NC100_ARATH NAC domain-containing protein 100 OS=Arabidopsis thaliana GN=NAC100 PE=2 SV=1//1.75204e-76
Csa2M423560	192.937	63.0125	1.6144	3.06184	7.2829e-05	0.00061089	sp|Q9LJB7|BBX32_ARATH B-box zinc finger protein 32 OS=Arabidopsis thaliana GN=BBX32 PE=1 SV=1//2.42812e-13
Csa3M850600	54.356	17.8524	1.6063	3.0447	0.0005541	0.0035113	sp|Q9FZB1|Y5188_ARATH Probable LRR receptor-like serine/threonine-protein kinase At1g51880 OS=Arabidopsis thaliana GN=At1g51880 PE=2 SV=1//2.3736e-89
Csa6M153490	39.0778	12.8606	1.6034	3.03859	0.0036656	0.017116	-//-
Csa7M017160	1614.53	531.429	1.6032	3.03816	4.4088e-29	6.6384e-27	sp|Q2MHE4|HT1_ARATH Serine/threonine-protein kinase HT1 OS=Arabidopsis thaliana GN=HT1 PE=1 SV=1//1.21396e-75
Csa5M148770	1843.42	610.538	1.5942	3.01927	7.3978e-20	5.6089e-18	sp|Q9FLE8|Y5986_ARATH Uncharacterized protein At5g39865 OS=Arabidopsis thaliana GN=At5g39865 PE=2 SV=1//3.33345e-22
Csa5M151500	1266.07	419.406	1.5939	3.01864	1.4194e-26	1.7146e-24	-//-
Csa2M200420	1406.56	466.025	1.5937	3.01822	6.8278e-28	9.2395e-26	sp|Q38832|IAA14_ARATH Auxin-responsive protein IAA14 OS=Arabidopsis thaliana GN=IAA14 PE=1 SV=2//2.65702e-96
Csa5M645150	431.919	143.581	1.5889	3.0082	0.00015705	0.0011962	sp|Q9SG92|MES17_ARATH Methylesterase 17 OS=Arabidopsis thaliana GN=MES17 PE=1 SV=1//1.32761e-52
Csa6M492230	173.547	57.7455	1.5875	3.00528	0.004274	0.019422	sp|Q6WNQ8|C81E8_MEDTR Cytochrome P450 81E8 OS=Medicago truncatula GN=CYP81E8 PE=2 SV=1//0
Csa7M425910	302.363	100.875	1.5837	2.99738	1.4693e-12	5.3979e-11	sp|Q7XA40|RGA3_SOLBU Putative disease resistance protein RGA3 OS=Solanum bulbocastanum GN=RGA3 PE=2 SV=2//5.00127e-07
Csa7M405970	345.26	115.533	1.5794	2.98846	1.5476e-13	6.4755e-12	-//-
Csa5M605720	188.323	63.1182	1.5771	2.98369	2.931e-09	6.7095e-08	sp|Q8W1E3|CDF1_ARATH Cyclic dof factor 1 OS=Arabidopsis thaliana GN=CDF1 PE=1 SV=2//8.37306e-52
Csa2M352430	462.123	155.173	1.5744	2.97812	4.1573e-16	2.2909e-14	sp|P46639|KNAT1_ARATH Homeobox protein knotted-1-like 1 OS=Arabidopsis thaliana GN=KNAT1 PE=1 SV=1//5.4972e-97
Novel00096	220.802	74.1807	1.5736	2.97647	3.1167e-10	8.4565e-09	-//-
Csa1M532310	245.907	82.9801	1.5673	2.9635	0.003193	0.015256	sp|Q54R82|MKKA_DICDI Mitogen-activated protein kinase kinase kinase A OS=Dictyostelium discoideum GN=mkkA PE=1 SV=2//1.46639e-43
Csa3M150740	1557.01	526.372	1.5646	2.95795	2.3206e-08	4.5189e-07	sp|Q42910|PPDK_MESCR Pyruvate, phosphate dikinase, chloroplastic OS=Mesembryanthemum crystallinum GN=PPD PE=2 SV=1//0
Csa7M352410	1558.34	528.911	1.5589	2.94629	1.1135e-27	1.4787e-25	-//-
Csa7M066240	208.214	70.7752	1.5568	2.94201	0.00010455	0.00083848	-//-
Csa6M495000	672.975	228.993	1.5552	2.93874	9.1662e-20	6.8766e-18	sp|Q43873|PER73_ARATH Peroxidase 73 OS=Arabidopsis thaliana GN=PER73 PE=1 SV=1//4.81055e-171
Csa4M303170	238.894	81.3513	1.5541	2.9365	5.6622e-06	6.4055e-05	sp|Q9SR36|GSTU8_ARATH Glutathione S-transferase U8 OS=Arabidopsis thaliana GN=GSTU8 PE=2 SV=1//2.89385e-75
Csa5M435080	296.197	101.573	1.544	2.91602	6.4193e-12	2.2066e-10	sp|Q8H9D2|NQR_SOLTU NAD(P)H:quinone oxidoreductase OS=Solanum tuberosum PE=2 SV=1//1.17804e-80
Csa4M499300	52.4153	18.0005	1.5419	2.91178	0.0012558	0.0069848	sp|Q01417|PM1_SOYBN 18 kDa seed maturation protein OS=Glycine max GN=GMPM1 PE=2 SV=1//1.24704e-24
Csa4M053250	1023.08	352.67	1.5365	2.9009	4.0991e-23	3.9302e-21	sp|Q0WVN5|CSLG3_ARATH Cellulose synthase-like protein G3 OS=Arabidopsis thaliana GN=CSLG3 PE=2 SV=2//0
Csa5M453180	56.6583	19.5446	1.5355	2.89889	0.00086957	0.0051445	-//-
Csa3M094510	5763.49	1995.92	1.5299	2.88766	1.3058e-34	2.4278e-32	sp|Q9LHQ6|OCT4_ARATH Organic cation/carnitine transporter 4 OS=Arabidopsis thaliana GN=OCT4 PE=2 SV=1//0
Csa7M037580	34.3319	11.9299	1.525	2.87787	0.01024	0.039763	-//-
Csa6M113550	1866.18	649.035	1.5237	2.87528	4.181e-28	5.8427e-26	sp|Q9SI09|XERIC_ARATH Probable E3 ubiquitin-protein ligase XERICO OS=Arabidopsis thaliana GN=XERICO PE=1 SV=1//2.95409e-44
Csa3M731840	1208.22	420.675	1.5221	2.87209	3.3899e-24	3.5015e-22	sp|C0LGP4|Y3475_ARATH Probable LRR receptor-like serine/threonine-protein kinase At3g47570 OS=Arabidopsis thaliana GN=At3g47570 PE=2 SV=1//0
Csa7M037610	73.7095	25.6787	1.5213	2.8705	0.0063034	0.026757	-//-
Csa3M849890	1312.72	458.58	1.5173	2.86255	6.0324e-07	8.6923e-06	sp|O82155|DOF17_ARATH Dof zinc finger protein DOF1.7 OS=Arabidopsis thaliana GN=DOF1.7 PE=2 SV=1//2.19256e-40
Csa5M601560	322.695	112.995	1.5139	2.85581	0.00070169	0.004289	sp|P27141|CAHC_TOBAC Carbonic anhydrase, chloroplastic OS=Nicotiana tabacum PE=2 SV=1//4.58936e-130
Csa7M284420	640.23	224.425	1.5124	2.85284	0.0057518	0.024779	sp|O22938|PXC3_ARATH Leucine-rich repeat receptor-like tyrosine-protein kinase PXC3 OS=Arabidopsis thaliana GN=PXC3 PE=2 SV=1//2.71015e-51
Csa1M397130	254.578	89.2625	1.512	2.85205	0.0025517	0.012624	sp|O24407|IAA16_ARATH Auxin-responsive protein IAA16
Csa2M000200	92.1282	32.3629	1.5093	2.84672	3.4653e-05	0.00031542	-//-
Csa5M182630	3695.11	1299.59	1.5076	2.84337	0.00019862	0.0014614	sp|Q9C7B1|TRP3_ARATH Telomere repeat-binding protein 3 OS=Arabidopsis thaliana GN=TRP3 PE=1 SV=1//2.46737e-124
Csa6M495830	89.6846	31.5591	1.5068	2.84179	0.00096032	0.005581	sp|Q9FHP1|ACR1_ARATH ACT domain-containing protein ACR1 OS=Arabidopsis thaliana GN=ACR1 PE=2 SV=1//1.06151e-164
Csa3M124230	2083.43	733.326	1.5064	2.841	4.5945e-28	6.379e-26	sp|Q9LEX0|P2A13_ARATH F-box protein PP2-A13 OS=Arabidopsis thaliana GN=PP2A13 PE=1 SV=1//2.66949e-110
Csa3M889670	11560.1	4072.27	1.5053	2.83884	3.8866e-25	4.2182e-23	sp|Q43125|CRY1_ARATH Cryptochrome-1 OS=Arabidopsis thaliana GN=CRY1 PE=1 SV=2//0
Csa1M690150	784.238	276.586	1.5036	2.83549	3.6914e-05	0.00033486	sp|Q9SPK4|PPCK1_ARATH Phosphoenolpyruvate carboxylase kinase 1 OS=Arabidopsis thaliana GN=PPCK1 PE=1 SV=1//9.97528e-115
Csa1M420310	2058.09	726.6	1.5021	2.83255	7.9753e-28	1.0725e-25	sp|Q9FHH8|COL5_ARATH Zinc finger protein CONSTANS-LIKE 5 OS=Arabidopsis thaliana GN=COL5 PE=2 SV=2//1.69857e-100
Csa1M064830	197.409	69.6966	1.502	2.83235	2.3914e-05	0.00022775	sp|Q8GYA4|CRK10_ARATH Cysteine-rich receptor-like protein kinase 10 OS=Arabidopsis thaliana GN=CRK10 PE=1 SV=3//1.29567e-07
Csa3M821560	3036.85	1072.48	1.5016	2.83157	1.363e-30	2.2078e-28	sp|Q5HZL9|HDHD3_XENLA Haloacid dehalogenase-like hydrolase domain-containing protein 3 OS=Xenopus laevis GN=hdhd3 PE=2 SV=1//8.99537e-17
Csa4M129550	377.272	133.322	1.5007	2.8298	2.6058e-13	1.0552e-11	-//-
Csa1M044320	1206.92	427.487	1.4974	2.82333	4.8891e-11	1.4723e-09	-//-
Csa5M602180	3542.89	1255.11	1.4971	2.82275	2.5183e-08	4.8421e-07	sp|Q9LRA7|TPS9_ARATH Probable alpha,alpha-trehalose-phosphate synthase [UDP-forming] 9 OS=Arabidopsis thaliana GN=TPS9 PE=2 SV=1//0
Csa5M171170	93.1603	33.0186	1.4964	2.82138	2.9033e-05	0.00026943	sp|Q9FFZ1|PPH_ARATH Pheophytinase, chloroplastic OS=Arabidopsis thaliana GN=PPH PE=1 SV=1//9.75951e-21
Csa6M518000	90995.4	32256	1.4962	2.82099	1.2632e-22	1.1794e-20	sp|Q05349|12KD_FRAAN Auxin-repressed 12.5 kDa protein OS=Fragaria ananassa PE=2 SV=1//1.00736e-27
Csa5M577430	110.935	39.3643	1.4948	2.81825	0.0014011	0.0076518	sp|Q9LI74|CHUP1_ARATH Protein CHUP1, chloroplastic OS=Arabidopsis thaliana GN=CHUP1 PE=1 SV=1//2.05371e-88
Csa1M384030	201.563	71.8328	1.4885	2.80597	2.3931e-08	4.6431e-07	sp|Q94BT9|ATOX1_ARATH Copper transport protein ATX1 OS=Arabidopsis thaliana GN=ATX1 PE=1 SV=1//2.9791e-08
Csa1M278500	673.901	240.458	1.4867	2.80247	4.2164e-10	1.1269e-08	-//-
Csa4M325520	85.4331	30.5438	1.4839	2.79704	8.7473e-05	0.00071657	sp|P20144|WUN1_SOLTU Wound-induced protein 1 OS=Solanum tuberosum GN=WUN1 PE=2 SV=1//9.26393e-13
Csa5M604280	617.772	220.956	1.4833	2.79588	2.3203e-07	3.6613e-06	sp|Q8H157|PTR19_ARATH Protein NRT1/ PTR FAMILY 4.6 OS=Arabidopsis thaliana GN=NPF4.6 PE=1 SV=1//0
Csa6M382950	3267.52	1169.7	1.4821	2.79355	1.3523e-05	0.00013821	sp|Q39013|NAC2_ARATH NAC domain-containing protein 2 OS=Arabidopsis thaliana GN=NAC002 PE=2 SV=2//6.31869e-133
Csa5M223070	160.227	57.3857	1.4814	2.7922	0.0032409	0.015439	sp|Q93WU8|WRK54_ARATH Probable WRKY transcription factor 54 OS=Arabidopsis thaliana GN=WRKY54 PE=2 SV=2//3.93102e-28
Csa3M821590	44.2293	15.8641	1.4792	2.78794	0.0041319	0.018905	sp|Q9SLG8|SSL2_ARATH Protein STRICTOSIDINE SYNTHASE-LIKE 2 OS=Arabidopsis thaliana GN=SSL2 PE=2 SV=1//3.96715e-115
Csa3M739000	7793.39	2796.07	1.4788	2.78717	1.1745e-18	7.9721e-17	-//-
Csa6M493910	502.312	181.084	1.4719	2.77387	3.5828e-15	1.8024e-13	-//-
Csa7M425920	280.001	101.044	1.4704	2.77099	1.8308e-05	0.00018047	sp|Q7XA39|RGA4_SOLBU Putative disease resistance protein RGA4 OS=Solanum bulbocastanum GN=RGA4 PE=2 SV=1//1.18514e-07
Csa6M358680	423.239	152.825	1.4696	2.76945	4.498e-07	6.6739e-06	sp|Q8LBB7|LOG5_ARATH Cytokinin riboside 5&apos;-monophosphate phosphoribohydrolase LOG5 OS=Arabidopsis thaliana GN=LOG5 PE=1 SV=1//4.54479e-65
Csa2M354770	2124.44	768.524	1.4669	2.76427	6.3576e-27	7.8121e-25	sp|O22193|PUB4_ARATH U-box domain-containing protein 4 OS=Arabidopsis thaliana GN=PUB4 PE=1 SV=3//2.21896e-77
Csa4M095570	156.24	56.6033	1.4648	2.76025	0.00030402	0.0021118	sp|Q9LFU0|DOT3_ARATH BTB/POZ domain-containing protein DOT3 OS=Arabidopsis thaliana GN=DOT3 PE=2 SV=1//0
Csa6M385090	2203.47	798.39	1.4646	2.75987	2.206e-27	2.8243e-25	sp|Q9MBA1|CAO_ARATH Chlorophyllide a oxygenase, chloroplastic OS=Arabidopsis thaliana GN=CAO PE=1 SV=1//0
Csa6M157670	1202.79	436.455	1.4625	2.75586	1.2881e-22	1.1922e-20	-//-
Csa3M859660	2826.9	1028.21	1.4591	2.74937	9.7171e-29	1.4529e-26	sp|Q6Z2G9|TLP5_ORYSJ Tubby-like F-box protein 5 OS=Oryza sativa subsp. japonica GN=TULP5 PE=2 SV=1//2.99891e-170
Csa2M035350	54.947	19.9888	1.4588	2.7488	0.0014534	0.0078871	sp|Q8LPH6|MYB86_ARATH Transcription factor MYB86 OS=Arabidopsis thaliana GN=MYB86 PE=2 SV=1//3.63463e-44
Csa6M128660	497.989	181.571	1.4556	2.74271	0.00030969	0.0021436	-//-
Csa5M152250	33.8468	12.3528	1.4542	2.74005	0.011671	0.044081	-//-
Csa3M635870	693.704	253.975	1.4496	2.73132	1.3269e-05	0.00013568	sp|O22822|U74F2_ARATH UDP-glycosyltransferase 74F2 OS=Arabidopsis thaliana GN=UGT74F2 PE=1 SV=1//3.24603e-127
Csa6M366560	3582.91	1314.29	1.4468	2.72603	1.0171e-29	1.5759e-27	sp|Q9LMX7|C78A5_ARATH Cytochrome P450 78A5 OS=Arabidopsis thaliana GN=CYP78A5 PE=2 SV=1//0
Csa7M014470	38.9102	14.2778	1.4464	2.72527	0.0081246	0.032938	sp|Q9ZVX2|AMS_ARATH Transcription factor ABORTED MICROSPORES OS=Arabidopsis thaliana GN=AMS PE=1 SV=2//1.31161e-08
Csa3M730940	736.848	270.41	1.4462	2.72489	0.0010667	0.0060966	sp|O26373|Y273_METTH UPF0098 protein MTH_273 OS=Methanothermobacter thermautotrophicus (strain ATCC 29096 / DSM 1053 / JCM 10044 / NBRC 100330 / Delta H) GN=MTH_273 PE=3 SV=1//1.04362e-30
Csa3M776970	958.63	353.199	1.4405	2.71415	3.1446e-08	5.9448e-07	sp|O04846|ATCA1_ARATH Alpha carbonic anhydrase 1, chloroplastic OS=Arabidopsis thaliana GN=ACA1 PE=1 SV=2//3.88068e-92
Csa2M237150	4966.79	1831.02	1.4397	2.71264	1.7406e-15	8.9677e-14	-//-
Novel00380	153.532	56.6033	1.4396	2.71246	5.3947e-07	7.8788e-06	--
Csa6M496990	2935.95	1084.24	1.4371	2.70776	5.759e-18	3.7313e-16	sp|P46604|HAT22_ARATH Homeobox-leucine zipper protein HAT22 OS=Arabidopsis thaliana GN=HAT22 PE=1 SV=1//2.7736e-78
Csa3M164460	1415.27	523.624	1.4345	2.70288	7.4144e-16	3.9731e-14	-//-
Csa5M517130	5093.37	1886.57	1.4329	2.69989	0.00045008	0.0029438	-//-
Csa3M837550	3476.52	1289.59	1.4307	2.69577	1.3928e-05	0.00014174	sp|Q9S9N9|CCR1_ARATH Cinnamoyl-CoA reductase 1 OS=Arabidopsis thaliana GN=CCR1 PE=1 SV=1//3.84535e-28
Csa7M452880	1958.82	728.186	1.4276	2.68999	6.3823e-06	7.1035e-05	sp|Q8S9H7|DIV_ANTMA Transcription factor DIVARICATA OS=Antirrhinum majus GN=DIVARICATA PE=2 SV=1//8.64275e-31
Csa5M640510	36.1227	13.474	1.4227	2.68087	0.0096563	0.03798	-//-
Csa2M352410	945.258	352.755	1.422	2.67957	8.7713e-20	6.6035e-18	sp|Q9SJL7|RAX2_ARATH Transcription factor RAX2 OS=Arabidopsis thaliana GN=RAX2 PE=1 SV=1//1.51998e-57
Novel00437	63.7064	23.7752	1.422	2.67957	0.0011415	0.0064549	-//-
Novel00535	593.876	222.098	1.419	2.674	1.1617e-15	6.1026e-14	--
Csa3M727940	58.5549	21.9348	1.4166	2.66956	0.00126	0.0070048	sp|Q9ZVI6|LOR8_ARATH Protein LURP-one-related 8 OS=Arabidopsis thaliana GN=At2g38640 PE=2 SV=1//8.00116e-63
Csa6M499740	1297.6	487.009	1.4138	2.66438	8.0911e-22	7.0323e-20	sp|Q75LR7|SAPK1_ORYSJ Serine/threonine-protein kinase SAPK1 OS=Oryza sativa subsp. japonica GN=SAPK1 PE=1 SV=1//0
Csa2M404780	185.73	69.9927	1.4079	2.65351	8.7101e-08	1.5165e-06	sp|Q6R3K4|YSL8_ARATH Probable metal-nicotianamine transporter YSL8 OS=Arabidopsis thaliana GN=YSL8 PE=1 SV=2//0
Csa7M433230	328.033	123.656	1.4075	2.65277	3.4618e-11	1.065e-09	-//-
Csa3M077660	96.0976	36.2549	1.4063	2.65057	7.3555e-05	0.00061625	sp|Q42670|PLSC_COCNU 1-acyl-sn-glycerol-3-phosphate acyltransferase OS=Cocos nucifera PE=1 SV=1//5.32232e-137
Csa4M047370	1751.84	661.303	1.4055	2.6491	8.9013e-24	8.8521e-22	sp|C0SVM5|BBX19_ARATH B-box zinc finger protein 19 OS=Arabidopsis thaliana GN=BBX19 PE=2 SV=1//4.4949e-68
Csa1M077190	73.7095	27.8786	1.4027	2.64396	0.00049816	0.0032072	-//-
Csa5M569340	516.505	195.489	1.4017	2.64213	5.1049e-09	1.1138e-07	sp|Q9CAC5|NDHL_ARATH NAD(P)H-quinone oxidoreductase subunit L, chloroplastic OS=Arabidopsis thaliana GN=ndhL PE=2 SV=1//3.7926e-61
Csa7M432250	4322.32	1636.63	1.4011	2.64103	1.2272e-28	1.8222e-26	sp|Q8N1E6|FXL14_HUMAN F-box/LRR-repeat protein 14 OS=Homo sapiens GN=FBXL14 PE=1 SV=1//3.6648e-10
Csa4M642460	11532.4	4372.82	1.3991	2.63737	0.0018826	0.0098102	sp|Q96289|ZAT10_ARATH Zinc finger protein ZAT10 OS=Arabidopsis thaliana GN=ZAT10 PE=2 SV=1//3.55685e-55
Csa6M000120	784.141	297.844	1.3966	2.6328	1.0228e-06	1.3902e-05	sp|Q949Z1|PGLR4_ARATH Polygalacturonase At1g48100 OS=Arabidopsis thaliana GN=At1g48100 PE=2 SV=1//0
Novel00531	76.259	28.9785	1.3959	2.63153	0.00030582	0.0021216	--
Novel00466	660.626	251.14	1.3953	2.63043	2.1403e-16	1.2203e-14	-//-
Csa1M597780	70.9661	26.9902	1.3947	2.62934	0.0006488	0.0040093	sp|Q9LY17|PME50_ARATH Probable pectinesterase 50 OS=Arabidopsis thaliana GN=PME50 PE=2 SV=1//2.17256e-105
Csa6M108590	321.929	122.598	1.3928	2.62588	3.9923e-11	1.2212e-09	-//-
Csa4M618500	200.717	76.5709	1.3903	2.62133	5.1059e-08	9.3069e-07	sp|Q66PF3|UFOG3_FRAAN Putative UDP-glucose flavonoid 3-O-glucosyltransferase 3 OS=Fragaria ananassa GN=GT3 PE=2 SV=1//1.56724e-130
Csa6M190390	2364.77	903.813	1.3876	2.61643	1.1561e-20	9.2925e-19	sp|Q06548|APK1A_ARATH Protein kinase APK1A, chloroplastic OS=Arabidopsis thaliana GN=APK1A PE=2 SV=1//1.09304e-144
Novel00226	43.1708	16.5198	1.3859	2.61335	0.0052368	0.022902	--
Csa4M641520	5204.84	1993.68	1.3844	2.61063	4.6518e-08	8.5448e-07	sp|Q9STX0|WRKY7_ARATH Probable WRKY transcription factor 7 OS=Arabidopsis thaliana GN=WRKY7 PE=2 SV=1//4.5367e-77
Csa2M382420	80.8635	30.988	1.3838	2.60955	0.00095825	0.005572	-//-
Csa3M600020	2162.42	829.316	1.3827	2.60756	1.6208e-14	7.4525e-13	sp|Q9XJ57|CHS2_CITSI Chalcone synthase 2 OS=Citrus sinensis GN=CHS2 PE=2 SV=1//0
Csa3M002390	1556.87	597.572	1.3815	2.60539	2.2213e-22	2.0376e-20	sp|Q9SD07|SSL4_ARATH Protein STRICTOSIDINE SYNTHASE-LIKE 4 OS=Arabidopsis thaliana GN=SSL4 PE=1 SV=1//7.75128e-121
Csa5M162590	433.596	166.743	1.3787	2.60034	5.2635e-13	2.0536e-11	sp|Q8W4K5|VAB_ARATH VAN3-binding protein OS=Arabidopsis thaliana GN=VAB PE=1 SV=1//2.07545e-25
Csa3M389860	98.4617	37.9048	1.3772	2.59764	9.2808e-05	0.00075478	sp|Q0V7S6|FK125_ARATH F-box/kelch-repeat protein OR23 OS=Arabidopsis thaliana GN=OR23 PE=2 SV=1//8.29932e-25
Csa1M024150	75.8178	29.2535	1.3739	2.5917	0.0004686	0.00305	sp|Q8GWK7|BEE3_ARATH Transcription factor BEE 3, BR Enhanced Expression 3
Csa5M605090	651.125	251.69	1.3713	2.58704	1.496e-15	7.7825e-14	-//-
Csa4M652730	3629.71	1403.24	1.3711	2.58668	8.871e-13	3.3511e-11	sp|O04136|KNAP3_MALDO Homeobox protein knotted-1-like 3 OS=Malus domestica PE=2 SV=1//2.97447e-138
Csa6M191550	46.7609	18.0851	1.3705	2.5856	0.0057075	0.024613	sp|P64742|Y911_MYCBO Uncharacterized protein Mb0911c OS=Mycobacterium bovis (strain ATCC BAA-935 / AF2122/97) GN=Mb0911c PE=4 SV=1//3.18056e-07
Csa3M431430	1696.88	657.452	1.3679	2.58095	5.0639e-23	4.812e-21	sp|Q9LSQ4|GH36_ARATH Indole-3-acetic acid-amido synthetase GH3.6 OS=Arabidopsis thaliana GN=GH3.6 PE=1 SV=1//0
Csa7M396370	40.2598	15.6104	1.3668	2.57898	0.0098434	0.038574	sp|O82245|TSPO_ARATH Translocator protein homolog OS=Arabidopsis thaliana GN=TSPO PE=1 SV=1//1.35831e-37
Csa7M029390	8535.05	3319.15	1.3626	2.57148	1.1187e-06	1.5043e-05	sp|O64966|HMDH1_GOSHI 3-hydroxy-3-methylglutaryl-coenzyme A reductase 1 OS=Gossypium hirsutum GN=HMG1 PE=3 SV=1//0
Csa6M160180	3223.44	1256.97	1.3587	2.56454	5.586e-05	0.00048491	sp|Q9MB94|ACCO_PRUMU 1-aminocyclopropane-1-carboxylate oxidase,ACC oxidase
Csa3M118220	430.173	168.097	1.3556	2.55904	1.2367e-12	4.5591e-11	-//-
Csa1M000700	132.582	51.8652	1.354	2.5562	9.6896e-06	0.00010333	sp|Q93W88|BH137_ARATH Transcription factor bHLH137 OS=Arabidopsis thaliana GN=BHLH137 PE=2 SV=1//5.96033e-44
Csa2M431070	4832.82	1891.28	1.3535	2.55531	2.0541e-06	2.5804e-05	sp|Q8GT20|BEBT_TOBAC Benzyl alcohol O-benzoyltransferase OS=Nicotiana tabacum GN=HSR201 PE=1 SV=1//0
Csa2M356620	97.8707	38.3067	1.3533	2.55496	0.00012457	0.00097739	-//-
Csa1M188680	519.328	203.441	1.352	2.55266	0.00031643	0.0021817	sp|Q8LER3|XTH7_ARATH Probable xyloglucan endotransglucosylase/hydrolase protein 7 OS=Arabidopsis thaliana GN=XTH7 PE=2 SV=2//1.91613e-158
Csa6M408820	187.591	73.5252	1.3513	2.55142	3.3e-07	5.0652e-06	sp|Q9ZVS8|Y1327_ARATH Putative DUF21 domain-containing protein At1g03270 OS=Arabidopsis thaliana GN=CBSDUF4 PE=4 SV=2//9.03812e-22
Csa6M013350	1374.91	539.233	1.3504	2.54983	1.0544e-20	8.5398e-19	sp|Q39096|ERD15_ARATH Protein EARLY RESPONSIVE TO DEHYDRATION 15 OS=Arabidopsis thaliana GN=ERD15 PE=1 SV=1//3.56839e-17
Csa4M641590	161.339	63.2874	1.3501	2.5493	1.1091e-06	1.4947e-05	sp|Q9SNE1|ERF11_ARATH Ethylene-responsive transcription factor ERF011 OS=Arabidopsis thaliana GN=ERF011 PE=2 SV=1//1.67364e-51
Csa3M100800	59.9926	23.5424	1.3495	2.54824	0.0023122	0.011608	sp|Q9LD44|NAC56_ARATH NAC transcription factor 56 OS=Arabidopsis thaliana GN=NAC056 PE=2 SV=1//2.10611e-101
Csa4M166950	1329.59	521.91	1.3491	2.54753	0.0031404	0.015055	sp|Q8VZ42|SAP11_ARATH Zinc finger AN1 and C2H2 domain-containing stress-associated protein 11 OS=Arabidopsis thaliana GN=SAP11 PE=2 SV=1//6.03995e-111
Csa5M648650	57.0553	22.4213	1.3475	2.54471	0.002014	0.010371	sp|Q40392|TMVRN_NICGU TMV resistance protein N OS=Nicotiana glutinosa GN=N PE=1 SV=1//8.9615e-78
Csa5M173520	573.366	225.546	1.346	2.54206	3.0004e-14	1.3477e-12	sp|Q9LEX0|P2A13_ARATH F-box protein PP2-A13 OS=Arabidopsis thaliana GN=PP2A13 PE=1 SV=1//1.47987e-103
Csa3M827930	97.7648	38.4757	1.3454	2.54101	0.0080955	0.032838	-//-
Csa5M604350	882.812	347.848	1.3436	2.53784	2.3784e-07	3.742e-06	sp|Q9CAR3|KINGL_ARATH SNF1-related protein kinase regulatory subunit gamma-1-like OS=Arabidopsis thaliana GN=CBSCBS2 PE=1 SV=1//2.26121e-38
Csa3M178550	4944.54	1952.08	1.3408	2.53292	0.0034982	0.016442	sp|Q9FLI3|P2C75_ARATH Probable protein phosphatase 2C 75 OS=Arabidopsis thaliana GN=AHG1 PE=2 SV=1//3.57671e-110
Csa1M039200	178.664	70.5425	1.3407	2.53274	4.1367e-07	6.1851e-06	sp|Q9LZD3|E70A1_ARATH Exocyst complex component EXO70A1 OS=Arabidopsis thaliana GN=EXO70A1 PE=1 SV=1//2.46751e-25
Csa6M409330	579.727	229.269	1.3383	2.52853	2.1252e-14	9.6472e-13	sp|O24035|PANC_LOTJA Pantoate--beta-alanine ligase OS=Lotus japonicus GN=PANC PE=1 SV=3//1.15543e-117
Csa7M072220	633.713	251.077	1.3357	2.52398	4.4017e-15	2.1836e-13	sp|Q9MB73|LGT_CITUN Limonoid UDP-glucosyltransferase OS=Citrus unshiu PE=2 SV=1//0
Csa2M420990	177.138	70.2254	1.3348	2.52241	4.5946e-07	6.7938e-06	sp|P49296|ACEA_CUCSA Isocitrate lyase OS=Cucumis sativus PE=3 SV=1//0
Csa3M687730	3428.72	1360.64	1.3334	2.51996	1.6733e-25	1.8634e-23	sp|Q9LY66|RK1_ARATH 50S ribosomal protein L1, chloroplastic OS=Arabidopsis thaliana GN=RPL1 PE=1 SV=1//2.692e-146
Csa6M485150	183.101	72.6577	1.3334	2.51996	9.3886e-05	0.0007621	sp|Q9FGG3|WTR45_ARATH WAT1-related protein At5g64700 OS=Arabidopsis thaliana GN=At5g64700 PE=2 SV=1//1.50325e-77
Novel00474	186.382	74.0961	1.3308	2.51542	2.5809e-07	4.0368e-06	--
Csa3M777550	3760.66	1495.49	1.3304	2.51472	6.0468e-10	1.5652e-08	-//-
Csa3M844860	1602.82	637.379	1.3304	2.51472	2.0282e-21	1.7141e-19	sp|O64654|TRL11_ARATH Thioredoxin-like 1-1, chloroplastic OS=Arabidopsis thaliana GN=At1g08570 PE=2 SV=1//4.71409e-95
Csa4M064650	210.57	83.826	1.3288	2.51194	7.8543e-08	1.3776e-06	sp|P49332|GSTXC_TOBAC Probable glutathione S-transferase parC OS=Nicotiana tabacum GN=PARC PE=2 SV=1//2.60884e-114
Csa4M054810	241.647	96.3059	1.3272	2.50915	1.4348e-08	2.9281e-07	sp|Q8LBF7|SWET7_ARATH Bidirectional sugar transporter SWEET7 OS=Arabidopsis thaliana GN=SWEET7 PE=2 SV=1//6.39629e-90
Csa6M517960	240.253	95.9676	1.3239	2.50342	1.7511e-08	3.5089e-07	sp|Q38741|SBP1_ANTMA Squamosa promoter-binding protein 1 OS=Antirrhinum majus GN=SBP1 PE=2 SV=1//2.12278e-34
Csa4M291920	69.2989	27.6882	1.3236	2.5029	0.0011304	0.0064023	-//-
Csa6M355990	1234.1	493.27	1.323	2.50186	3.4474e-19	2.4488e-17	sp|Q9FE20|PBS1_ARATH Serine/threonine-protein kinase PBS1 OS=Arabidopsis thaliana GN=PBS1 PE=1 SV=1//3.63205e-155
Csa1M046130	1211.96	484.597	1.3225	2.50099	0.0016418	0.0087408	sp|Q2VZE7|APAG_MAGSA Protein ApaG OS=Magnetospirillum magneticum (strain AMB-1 / ATCC 700264) GN=apaG PE=3 SV=1//3.70319e-31
Csa5M202350	300.916	120.377	1.3218	2.49978	0.00047713	0.0030965	-//-
Novel00417	449.412	180.026	1.3198	2.49632	3.0697e-12	1.0957e-10	-//-
Csa1M050540	180.525	72.3406	1.3193	2.49545	8.0098e-07	1.1186e-05	sp|Q9N0E7|MOCOS_BOVIN Molybdenum cofactor sulfurase OS=Bos taurus GN=MOCOS PE=2 SV=3//4.46996e-08
Csa1M264020	3088.86	1239.39	1.3174	2.49217	2.1548e-24	2.2474e-22	-//-
Csa3M523580	43.7	17.5563	1.3156	2.48906	0.0092854	0.036758	sp|Q84TE6|NAC22_ARATH NAC domain-containing protein 21/22 OS=Arabidopsis thaliana GN=NAC021 PE=1 SV=2//6.13548e-109
Csa1M575040	1261.77	507.717	1.3134	2.48527	7.7944e-09	1.6615e-07	-//-
Csa6M000110	821.215	330.694	1.3123	2.48337	4.0252e-16	2.2239e-14	sp|Q9LNF4|P2C13_ARATH Probable protein phosphatase 2C 13 OS=Arabidopsis thaliana GN=At1g48040 PE=2 SV=2//1.39594e-132
Csa6M395130	4071.03	1640.72	1.3111	2.48131	3.6102e-08	6.7889e-07	sp|Q9LPL5|ODBA1_ARATH 2-oxoisovalerate dehydrogenase subunit alpha 1, mitochondrial OS=Arabidopsis thaliana GN=At1g21400 PE=2 SV=1//0
Csa7M452290	400.834	161.603	1.3106	2.48045	2.2198e-11	7.0523e-10	sp|Q9LU14|APG2_ARATH GDSL esterase/lipase APG OS=Arabidopsis thaliana GN=APG PE=1 SV=1//1.91779e-134
Csa3M750900	291.998	117.797	1.3097	2.4789	2.165e-09	5.1036e-08	sp|O22165|RLP24_ARATH Probable ribosome biogenesis protein RLP24 OS=Arabidopsis thaliana GN=At2g44860 PE=2 SV=1//7.02083e-22
Csa5M609630	246.56	99.4789	1.3095	2.47856	1.6636e-08	3.343e-07	sp|Q9CA28|TKPR2_ARATH Tetraketide alpha-pyrone reductase 2 OS=Arabidopsis thaliana GN=TKPR2 PE=1 SV=1//5.54219e-171
Novel00506	153.171	61.8702	1.3078	2.47564	3.0964e-06	3.7446e-05	-//-
Novel00471	21488.9	8692.5	1.3058	2.47221	9.621e-05	0.00077949	--
Csa4M098710	547.353	221.76	1.3035	2.46827	1.9521e-13	8.0888e-12	-//-
Csa2M296130	1725.68	699.8	1.3022	2.46605	8.1848e-21	6.6794e-19	sp|Q00497|SK_SOLLC Shikimate kinase, chloroplastic OS=Solanum lycopersicum GN=SK PE=1 SV=1//8.4799e-97
Csa2M348860	115.257	46.7463	1.3019	2.46553	4.7965e-05	0.00042448	-//-
Csa4M280500	3470.4	1407.72	1.3017	2.46519	8.6943e-05	0.00071387	sp|O80582|FBK46_ARATH F-box/kelch-repeat protein At2g44130 OS=Arabidopsis thaliana GN=At2g44130 PE=2 SV=2//2.95996e-60
Csa6M095930	153.029	62.1027	1.3011	2.46417	0.00014513	0.0011146	sp|Q8S8N4|Y2685_ARATH Probably inactive receptor-like protein kinase At2g46850 OS=Arabidopsis thaliana GN=At2g46850 PE=3 SV=1//4.65785e-179
Csa5M593430	74.4064	30.2052	1.3006	2.46331	0.011758	0.044329	sp|Q9LY87|RGLG2_ARATH E3 ubiquitin-protein ligase RGLG2 OS=Arabidopsis thaliana GN=RGLG2 PE=1 SV=1//0
Csa6M152340	53.721	21.8079	1.3006	2.46331	0.0036545	0.017068	-//-
Csa2M000800	122.023	49.5596	1.2999	2.46212	2.3801e-05	0.00022718	sp|Q5I0E9|S47A1_RAT Multidrug and toxin extrusion protein 1 OS=Rattus norvegicus GN=Slc47a1 PE=1 SV=1//1.35685e-58
Csa1M022530	1307.92	531.259	1.2998	2.46195	2.8324e-19	2.0187e-17	-//-
Csa2M351600	457.704	185.928	1.2997	2.46178	5.7494e-12	1.9827e-10	-//-
Csa2M348170	788.34	320.287	1.2995	2.46144	3.3998e-06	4.0678e-05	sp|Q292F9|GDAP2_DROPS Protein GDAP2 homolog OS=Drosophila pseudoobscura pseudoobscura GN=GA15091 PE=3 SV=1//6.52071e-13
Csa2M006260	638.194	259.368	1.299	2.46058	2.311e-14	1.0447e-12	sp|Q8LBH4|SPX1_ARATH SPX domain-containing protein 1 OS=Arabidopsis thaliana GN=SPX1 PE=2 SV=2//3.60602e-96
Csa4M289620	43.5324	17.7255	1.2963	2.45598	0.010428	0.040341	sp|Q39202|RLK1_ARATH G-type lectin S-receptor-like serine/threonine-protein kinase RLK1 OS=Arabidopsis thaliana GN=RLK1 PE=2 SV=2//8.01944e-49
Csa3M776860	1246.75	507.822	1.2958	2.45513	1.3249e-18	8.9646e-17	sp|Q9SJN0|ABI5_ARATH Protein ABSCISIC ACID-INSENSITIVE 5 OS=Arabidopsis thaliana GN=ABI5 PE=1 SV=1//4.50553e-74
Csa5M598720	2229.47	908.065	1.2958	2.45513	3.6766e-22	3.3029e-20	sp|Q9LYT3|TT12_ARATH Protein TRANSPARENT TESTA 12 OS=Arabidopsis thaliana GN=TT12 PE=2 SV=1//5.20561e-101
Csa5M320430	2156.6	879.255	1.2944	2.45275	0.0001716	0.00129	sp|P49293|PSY_CUCME Phytoene synthase, chloroplastic OS=Cucumis melo GN=PSY PE=2 SV=1//0
Csa1M538280	118.548	48.3752	1.2931	2.45054	5.0355e-05	0.00044233	sp|Q84MA5|CAAT1_ARATH Cationic amino acid transporter 1 OS=Arabidopsis thaliana GN=CAT1 PE=1 SV=1//0
Csa1M032440	4689.74	1914.82	1.2923	2.44918	4.5264e-25	4.8878e-23	sp|B3H5A8|RVE7_ARATH Protein REVEILLE 7 OS=Arabidopsis thaliana GN=RVE7 PE=2 SV=1//3.6539e-42
Csa7M433370	57.858	23.627	1.2921	2.44884	0.0030479	0.014699	-//-
Csa7M278230	534.403	218.354	1.2913	2.44748	4.2337e-06	4.9384e-05	sp|Q8GUU2|RIE1_ARATH E3 ubiquitin protein ligase RIE1 OS=Arabidopsis thaliana GN=RIE1 PE=2 SV=1//3.87567e-19
Csa3M731880	3307	1353.08	1.2893	2.44409	6.1095e-13	2.3579e-11	sp|Q9FEL7|LAX2_MEDTR Auxin transporter-like protein 2
Csa4M050190	461.523	188.974	1.2882	2.44223	5.4823e-12	1.8998e-10	sp|Q9P7J5|YJNA_SCHPO Uncharacterized AAA domain-containing protein C24B10.10c OS=Schizosaccharomyces pombe (strain 972 / ATCC 24843) GN=SPCC24B10.10c PE=3 SV=1//2.07757e-69
Csa2M031190	1202.18	493.248	1.2853	2.43733	1.3677e-18	9.196e-17	-//-
Csa2M433340	153.515	63.0336	1.2842	2.43547	6.5324e-06	7.2555e-05	sp|Q7XA40|RGA3_SOLBU Putative disease resistance protein RGA3 OS=Solanum bulbocastanum GN=RGA3 PE=2 SV=2//5.36445e-97
Csa3M121640	714.098	293.508	1.2827	2.43294	0.0019704	0.010189	sp|Q8H0W3|RVE6_ARATH Protein REVEILLE 6 OS=Arabidopsis thaliana GN=RVE6 PE=2 SV=1//1.28859e-99
Csa3M881860	1527.21	628.031	1.282	2.43176	8.347e-20	6.3062e-18	-//-
Csa5M652250	744.938	306.474	1.2814	2.43075	6.626e-15	3.1908e-13	sp|Q0WP01|PTR9_ARATH Protein NRT1/ PTR FAMILY 5.10 OS=Arabidopsis thaliana GN=NPF5.10 PE=2 SV=1//1.01049e-81
Csa2M079100	110.573	45.6464	1.2764	2.42234	9.4856e-05	0.00076969	sp|Q9ZPJ8|AMT12_ARATH Ammonium transporter 1 member 2 OS=Arabidopsis thaliana GN=AMT1-2 PE=1 SV=1//0
Csa7M046690	3467.33	1432.94	1.2749	2.41982	0.0026608	0.01309	-//-
Csa6M504720	179.59	74.2655	1.2739	2.41814	1.4333e-06	1.8744e-05	sp|Q42600|C84A1_ARATH Cytochrome P450 84A1 OS=Arabidopsis thaliana GN=CYP84A1 PE=1 SV=1//0
Csa3M837040	887.196	367.224	1.2726	2.41597	0.0019639	0.01017	-//-
Csa6M487570	4774.93	1976.97	1.2722	2.4153	1.6571e-24	1.7453e-22	sp|Q9LV93|AB5F_ARATH ABC transporter F family member 5 OS=Arabidopsis thaliana GN=ABCF5 PE=2 SV=1//0
Csa1M425940	396.308	164.099	1.2721	2.41513	8.9143e-10	2.2266e-08	sp|Q2HIV9|BH035_ARATH Transcription factor bHLH35 OS=Arabidopsis thaliana GN=BHLH35 PE=2 SV=1//1.18609e-55
Csa6M139770	42.5621	17.6409	1.2706	2.41262	0.013492	0.049575	sp|Q93WV4|WRK71_ARATH Probable WRKY transcription factor 71 OS=Arabidopsis thaliana GN=WRKY71 PE=2 SV=1//7.69054e-38
Csa5M374720	934.135	387.487	1.2695	2.41078	2.4179e-16	1.3713e-14	sp|P27484|GRP2_NICSY Glycine-rich protein 2 OS=Nicotiana sylvestris GN=GRP-2 PE=2 SV=1//2.14178e-22
Csa3M112250	542.819	225.377	1.2681	2.40844	1.8416e-08	3.68e-07	sp|Q93VV5|PTR16_ARATH Protein NRT1/ PTR FAMILY 4.3 OS=Arabidopsis thaliana GN=NPF4.3 PE=2 SV=1//0
Csa3M119850	7781.53	3231.72	1.2678	2.40794	7.1654e-07	1.0119e-05	sp|Q99089|CPRF1_PETCR Common plant regulatory factor 1 OS=Petroselinum crispum GN=CPRF1 PE=2 SV=1//8.86479e-100
Csa7M017670	1330.35	552.855	1.2668	2.40627	1.7902e-18	1.1924e-16	sp|Q9SDA8|FBL10_ARATH F-box/LRR-repeat protein 10 OS=Arabidopsis thaliana GN=FBL10 PE=2 SV=1//0
Csa6M500550	1879.78	781.384	1.2665	2.40577	2.9542e-07	4.5737e-06	sp|Q8H1E4|RAP24_ARATH Ethylene-responsive transcription factor RAP2-4 OS=Arabidopsis thaliana GN=RAP2-4 PE=1 SV=1//5.24591e-40
Csa6M003390	73.6655	30.6284	1.2661	2.40511	0.0012825	0.0071058	sp|Q5E9Q1|PGLT1_BOVIN Protein O-glucosyltransferase 1 OS=Bos taurus GN=POGLUT1 PE=2 SV=1//6.87239e-26
Csa5M139610	122.235	51.0404	1.2599	2.39479	4.4823e-05	0.00039998	sp|Q8GV05|TRY_ARATH Transcription factor TRY OS=Arabidopsis thaliana GN=TRY PE=1 SV=1//5.72768e-27
Csa1M629190	55.494	23.1828	1.2593	2.3938	0.0042302	0.019269	sp|B7F845|R10A_ORYSJ 60S ribosomal protein L10a OS=Oryza sativa subsp. japonica GN=RPL10A PE=1 SV=1//1.60871e-35
Csa6M526480	1167.73	488.066	1.2586	2.39263	9.5118e-18	6.0528e-16	-//-
Csa5M577390	53.4297	22.3367	1.2582	2.39197	0.0061217	0.02612	sp|Q8LAD7|IDA_ARATH Protein IDA OS=Arabidopsis thaliana GN=IDA PE=2 SV=1//3.49406e-07
Csa5M146950	16099	6744.83	1.2551	2.38684	5.4644e-26	6.3844e-24	sp|O82627|SSG1_ANTMA Granule-bound starch synthase 1, chloroplastic/amyloplastic OS=Antirrhinum majus GN=WAXY PE=2 SV=1//0
Csa1M008470	172.083	72.1291	1.2545	2.38584	3.6294e-06	4.3135e-05	sp|F4I9E1|NFD4_ARATH Protein NUCLEAR FUSION DEFECTIVE 4 OS=Arabidopsis thaliana GN=NFD4 PE=3 SV=1//1.37853e-23
Csa3M359120	5957.14	2497.46	1.2542	2.38535	1.6429e-05	0.00016468	sp|Q9LYS2|AB10C_ARATH ABC transporter C family member 10 OS=Arabidopsis thaliana GN=ABCC10 PE=2 SV=2//0
Csa4M194780	66.8291	28.069	1.2515	2.38089	0.002623	0.012919	sp|Q9SVC6|PUB22_ARATH E3 ubiquitin-protein ligase PUB22 OS=Arabidopsis thaliana GN=PUB22 PE=1 SV=1//2.91082e-129
Csa2M285940	1168.6	491.175	1.2505	2.37924	1.3435e-17	8.4487e-16	-//-
Csa1M038990	58.3873	24.5577	1.2495	2.37759	0.0042348	0.019285	-//-
Csa5M604970	1631.81	687.023	1.248	2.37512	3.6243e-09	8.1057e-08	-//-
Csa4M012410	404.697	170.529	1.2468	2.37314	1.5655e-10	4.4041e-09	-//-
Csa3M775260	2700.35	1137.99	1.2467	2.37298	1.3956e-13	5.9089e-12	-//-
Csa3M234520	390.487	164.691	1.2455	2.37101	1.4896e-10	4.2184e-09	sp|O04017|NAC98_ARATH Protein CUP-SHAPED COTYLEDON 2 OS=Arabidopsis thaliana GN=NAC098 PE=1 SV=1//3.66409e-88
Csa6M141420	922.675	389.497	1.2442	2.36887	2.4998e-05	0.00023649	sp|Q8RUN2|LOG1_ARATH Cytokinin riboside 5&apos;-monophosphate phosphoribohydrolase LOG1 OS=Arabidopsis thaliana GN=LOG1 PE=1 SV=1//1.17978e-122
Csa4M608130	1838.99	776.35	1.2441	2.36871	0.0090522	0.036022	sp|Q9LS40|ASPG1_ARATH Protein ASPARTIC PROTEASE IN GUARD CELL 1 OS=Arabidopsis thaliana GN=ASPG1 PE=1 SV=1//1.6495e-62
Csa5M608500	439.867	185.886	1.2427	2.36641	5.0567e-11	1.5185e-09	sp|Q9SX25|CXE6_ARATH Probable carboxylesterase 6 OS=Arabidopsis thaliana GN=CXE6 PE=2 SV=1//3.59977e-119
Csa3M067770	1862.05	787.539	1.2415	2.36444	8.4264e-09	1.7838e-07	sp|Q9S713|STT7_ARATH Serine/threonine-protein kinase STN7, chloroplastic OS=Arabidopsis thaliana GN=STN7 PE=1 SV=1//0
Csa6M409320	206.6	87.528	1.239	2.36035	7.0259e-07	9.955e-06	sp|Q9SIN1|TTL3_ARATH Inactive TPR repeat-containing thioredoxin TTL3 OS=Arabidopsis thaliana GN=TTL3 PE=1 SV=2//3.56298e-09
Csa2M015850	2515.28	1065.75	1.2388	2.36002	6.6235e-21	5.4468e-19	sp|Q8RXC8|RBK2_ARATH Receptor-like cytosolic serine/threonine-protein kinase RBK2 OS=Arabidopsis thaliana GN=RBK2 PE=1 SV=1//0
Csa3M146290	590.78	250.717	1.2366	2.35643	8.1848e-13	3.1028e-11	sp|Q9LUH8|HFA6B_ARATH Heat stress transcription factor A-6b OS=Arabidopsis thaliana GN=HSFA6b PE=2 SV=1//2.21706e-111
Csa3M105950	274.029	116.316	1.2363	2.35594	5.6777e-05	0.00049187	sp|Q40256|MT3_MUSAC Metallothionein-like protein type 3 OS=Musa acuminata PE=3 SV=1//2.04674e-16
Csa3M835820	128.745	54.7419	1.2338	2.35186	0.0030603	0.014747	-//-
Csa6M227020	1692.98	720.909	1.2317	2.34844	1.2594e-08	2.5992e-07	sp|Q9SIN2|TBL39_ARATH Protein trichome birefringence-like 39 OS=Arabidopsis thaliana GN=TBL39 PE=2 SV=1//8.46968e-172
Csa2M361590	3368.33	1441.5	1.2245	2.33674	8.291e-22	7.1769e-20	sp|Q8GUH2|Y1015_ARATH Uncharacterized protein At1g01500 OS=Arabidopsis thaliana GN=At1g01500 PE=2 SV=1//1.79445e-50
Csa2M379990	18796.8	8055.09	1.2225	2.33351	1.255e-17	7.939e-16	-//-
Csa6M046240	691.588	296.808	1.2204	2.33011	2.0623e-13	8.5122e-12	sp|Q8S9H7|DIV_ANTMA Transcription factor DIVARICATA OS=Antirrhinum majus GN=DIVARICATA PE=2 SV=1//6.82829e-49
Csa2M377910	94.792	40.7392	1.2183	2.32672	0.011967	0.044929	sp|Q8VZQ0|NRX3_ARATH Probable nucleoredoxin 3 OS=Arabidopsis thaliana GN=At4g31240 PE=2 SV=1//1.48523e-153
Novel00232	125.26	53.8535	1.2178	2.32592	8.0858e-05	0.00067009	--
Csa2M351610	1500.44	646.518	1.2146	2.32076	7.2489e-18	4.6543e-16	sp|P16260|GDC_HUMAN Graves disease carrier protein OS=Homo sapiens GN=SLC25A16 PE=1 SV=3//4.77429e-59
Csa6M338100	349.688	150.752	1.2139	2.31964	3.4454e-09	7.7553e-08	sp|Q9LU33|GLTP3_ARATH Glycolipid transfer protein 3 OS=Arabidopsis thaliana GN=GLTP3 PE=2 SV=1//3.50925e-57
Csa3M836500	2496.25	1076.58	1.2133	2.31867	3.1051e-11	9.6216e-10	sp|Q07511|FDH_SOLTU Formate dehydrogenase, mitochondrial OS=Solanum tuberosum GN=FDH1 PE=1 SV=2//0
Csa4M091870	1378.58	594.884	1.2125	2.31739	1.0047e-17	6.3746e-16	sp|Q06942|FL3H_MALDO Naringenin,2-oxoglutarate 3-dioxygenase OS=Malus domestica PE=2 SV=1//2.42065e-60
Csa1M617370	2653.99	1145.73	1.2119	2.31643	1.2692e-06	1.6803e-05	sp|Q56YA5|SGAT_ARATH Serine--glyoxylate aminotransferase OS=Arabidopsis thaliana GN=AGT1 PE=1 SV=2//0
Csa7M378530	2018.79	871.618	1.2117	2.3161	2.0849e-19	1.5044e-17	sp|O24542|AX22D_VIGRR Auxin-induced protein 22D OS=Vigna radiata var. radiata GN=AUX22D PE=2 SV=1//2.36271e-63
Csa3M813300	95.6743	41.3103	1.2116	2.31594	0.00046252	0.0030168	sp|A4II73|OVCA2_XENTR Ovarian cancer-associated gene 2 protein homolog OS=Xenopus tropicalis GN=ovca2 PE=2 SV=2//3.39078e-15
Csa5M171700	556.36	240.353	1.2109	2.31482	4.3302e-12	1.5329e-10	sp|Q9FLI7|NEET_ARATH CDGSH iron-sulfur domain-containing protein NEET OS=Arabidopsis thaliana GN=NEET PE=1 SV=1//1.20915e-33
Csa7M414440	28335	12248.9	1.2099	2.31322	0.0071213	0.029519	sp|Q3EAF9|P2C49_ARATH Probable protein phosphatase 2C 49 OS=Arabidopsis thaliana GN=At3g62260 PE=2 SV=1//1.8525e-128
Csa3M734140	1528.18	660.943	1.2092	2.31209	1.2701e-17	8.0105e-16	-//-
Csa7M407820	50.2012	21.7233	1.2085	2.31097	0.010797	0.041527	sp|O22900|WRK23_ARATH Probable WRKY transcription factor 23 OS=Arabidopsis thaliana GN=WRKY23 PE=2 SV=1//1.36901e-41
Csa6M085100	94.2628	40.8661	1.2058	2.30665	0.00068051	0.0041834	-//-
Csa4M242880	489.742	212.432	1.205	2.30537	6.114e-11	1.8283e-09	-//-
Csa6M505950	2368.46	1027.81	1.2044	2.30441	2.2197e-08	4.3461e-07	sp|Q9FYB5|DNJ11_ARATH Chaperone protein dnaJ 11, chloroplastic OS=Arabidopsis thaliana GN=ATJ11 PE=1 SV=2//3.58379e-35
Novel00327	258.663	112.361	1.2029	2.30202	1.4097e-07	2.3329e-06	-//-
Csa6M095290	750.84	326.209	1.2027	2.3017	1.4235e-13	5.9914e-12	-//-
Csa7M192200	789.212	343.47	1.2002	2.29772	6.2388e-14	2.7057e-12	sp|Q680K8|Y1576_ARATH BTB/POZ domain-containing protein At1g55760 OS=Arabidopsis thaliana GN=At1g55760 PE=2 SV=1//1.72442e-164
Csa7M318990	701.026	305.945	1.1962	2.29135	0.00011702	0.00092396	sp|P16273|PRPX_HORVU Pathogen-related protein OS=Hordeum vulgare PE=2 SV=2//1.09252e-71
Csa4M378260	716.277	312.693	1.1958	2.29072	0.0086024	0.034534	sp|Q9Y7K5|YGI3_SCHPO Uncharacterized WD repeat-containing protein C2A9.03 OS=Schizosaccharomyces pombe (strain 972 / ATCC 24843) GN=SPBC2A9.03 PE=3 SV=2//2.5197e-30
Csa2M336130	5311.77	2322.7	1.1934	2.28691	5.0449e-22	4.4757e-20	sp|P57108|GSTZ_EUPES Glutathione S-transferase zeta class OS=Euphorbia esula PE=2 SV=1//5.90349e-93
Csa6M116680	1839.68	805.181	1.1921	2.28485	1.2257e-07	2.0554e-06	sp|P93025|PHOT2_ARATH Phototropin-2 OS=Arabidopsis thaliana GN=PHOT2 PE=1 SV=2//0
Csa6M523440	227.78	99.7327	1.1915	2.2839	3.9655e-07	5.9583e-06	sp|Q9M6E8|NCED1_PHAVU 9-cis-epoxycarotenoid dioxygenase NCED1, chloroplastic OS=Phaseolus vulgaris GN=NCED1 PE=2 SV=1//0
Csa4M269120	604.487	264.974	1.1899	2.28137	0.00031228	0.0021594	sp|Q7G192|ALDO2_ARATH Indole-3-acetaldehyde oxidase OS=Arabidopsis thaliana GN=AAO2 PE=1 SV=2//0
Csa6M014540	1174.11	515.775	1.1868	2.27647	4.4364e-08	8.1772e-07	sp|O22874|EXPA8_ARATH Expansin-A8 OS=Arabidopsis thaliana GN=EXPA8 PE=2 SV=1//3.22445e-120
Csa7M031600	735.464	323.121	1.1866	2.27616	5.7483e-13	2.2306e-11	sp|Q9SJD4|LACS8_ARATH Long chain acyl-CoA synthetase 8 OS=Arabidopsis thaliana GN=LACS8 PE=1 SV=1//0
Csa1M303700	415.627	182.84	1.1847	2.27316	6.2251e-10	1.6055e-08	sp|Q38998|AKT1_ARATH Potassium channel AKT1 OS=Arabidopsis thaliana GN=AKT1 PE=1 SV=2//0
Csa1M074930	2303.89	1013.87	1.1842	2.27237	2.2829e-08	4.4535e-07	sp|Q9FZ99|SMG7L_ARATH Protein SMG7L OS=Arabidopsis thaliana GN=SMG7L PE=2 SV=1//1.28235e-161
Csa3M828930	262.306	115.576	1.1824	2.26954	1.1926e-07	2.0069e-06	-//-
Csa6M504490	122.173	53.8746	1.1813	2.26781	8.8159e-05	0.00072164	sp|Q9P6Q3|BCS1_SCHPO Probable mitochondrial chaperone bcs1 OS=Schizosaccharomyces pombe (strain 972 / ATCC 24843) GN=SPAC644.07 PE=2 SV=1//2.6158e-36
Csa4M011660	1200.27	529.778	1.1799	2.26561	7.8644e-06	8.5355e-05	-//-
Csa7M012410	3034.28	1339.72	1.1794	2.26483	3.3475e-16	1.8736e-14	sp|Q9SZN7|HIP26_ARATH Heavy metal-associated isoprenylated plant protein 26 OS=Arabidopsis thaliana GN=HIPP26 PE=1 SV=1//7.30416e-85
Csa3M848150	10465.3	4622.48	1.1789	2.26404	7.7404e-06	8.4266e-05	sp|Q9CAJ0|P2C16_ARATH Protein phosphatase 2C 16 OS=Arabidopsis thaliana GN=HAB1 PE=1 SV=1//0
Csa2M009470	3299.58	1458.36	1.1779	2.26247	3.9841e-20	3.0834e-18	sp|P93338|GAPN_NICPL NADP-dependent glyceraldehyde-3-phosphate dehydrogenase OS=Nicotiana plumbaginifolia GN=GAPN PE=2 SV=1//0
Csa3M143540	1405.07	623.017	1.1733	2.25527	5.0649e-09	1.1062e-07	sp|Q6NML5|RPB7L_ARATH DNA-directed RNA polymerase subunit 7-like protein OS=Arabidopsis thaliana GN=NRPB7L PE=2 SV=1//1.41646e-35
Csa1M600130	71.1956	31.6014	1.1718	2.25293	0.0028013	0.013696	sp|Q8W496|PTC52_ARATH Protochlorophyllide-dependent translocon component 52, chloroplastic OS=Arabidopsis thaliana GN=PTC52 PE=2 SV=1//0
Csa5M182730	12034.4	5342.46	1.1716	2.25261	4.2562e-14	1.8841e-12	sp|Q7X9A0|RCA1_LARTR Ribulose bisphosphate carboxylase/oxygenase activase 1, chloroplastic OS=Larrea tridentata GN=RCA1 PE=1 SV=1//0
Csa5M628140	1653.3	734.024	1.1714	2.2523	4.3492e-17	2.6048e-15	sp|Q9ZU94|CRR12_ARATH Cysteine-rich repeat secretory protein 12 OS=Arabidopsis thaliana GN=CRRSP12 PE=1 SV=2//4.96089e-74
Csa1M009770	9509.41	4223.12	1.171	2.25168	5.2504e-22	4.6388e-20	sp|Q9ZS34|CHLP_TOBAC Geranylgeranyl diphosphate reductase, chloroplastic OS=Nicotiana tabacum GN=CHLP PE=2 SV=1//0
Csa5M478610	1046.15	464.905	1.1701	2.25027	1.1315e-14	5.2936e-13	sp|O82140|BAMS1_PANGI Beta-Amyrin Synthase 1 OS=Panax ginseng GN=OSCPNY1 PE=1 SV=1//1.31721e-14
Csa4M267990	2154.14	958.682	1.168	2.247	9.764e-11	2.852e-09	sp|Q8LPN7|RNG1L_ARATH E3 ubiquitin-protein ligase RING1-like OS=Arabidopsis thaliana GN=At3g19950 PE=1 SV=1//1.4008e-39
Csa4M420130	2102.98	936.514	1.1671	2.2456	1.7742e-09	4.2383e-08	-//-
Csa7M351890	162.671	72.5097	1.1657	2.24342	1.8708e-05	0.00018391	sp|Q8H0M1|QORH_SPIOL Quinone-oxidoreductase homolog, chloroplastic OS=Spinacia oleracea GN=QOR PE=1 SV=1//2.05912e-122
Csa2M000350	180.984	80.6956	1.1653	2.2428	6.1234e-06	6.8762e-05	sp|Q8S8S7|PUB34_ARATH U-box domain-containing protein 34 OS=Arabidopsis thaliana GN=PUB34 PE=3 SV=1//6.23683e-14
Csa4M642370	487.996	217.593	1.1652	2.24264	1.1567e-10	3.3331e-09	-//-
Novel00222	377.369	168.266	1.1652	2.24264	0.0015624	0.0083935	--
Csa3M239850	2443.16	1090.63	1.1636	2.24016	9.1807e-19	6.2914e-17	sp|Q9STN8|SINA4_ARATH E3 ubiquitin-protein ligase SINAT4 OS=Arabidopsis thaliana GN=SINAT4 PE=2 SV=1//0
Csa7M450800	2523.82	1127.31	1.1627	2.23876	4.554e-19	3.182e-17	sp|Q9SCQ6|IDD2_ARATH Protein indeterminate-domain 2 OS=Arabidopsis thaliana GN=IDD2 PE=2 SV=1//3.10263e-99
Csa4M642390	123.805	55.313	1.1624	2.23829	0.00016713	0.00126	-//-
Csa1M039000	439.002	196.483	1.1598	2.23426	2.9178e-05	0.00027054	sp|Q570R7|PIF7_ARATH Transcription factor PIF7 OS=Arabidopsis thaliana GN=BHLH72 PE=1 SV=2//2.44347e-07
Csa6M127300	806.069	360.878	1.1594	2.23365	5.0785e-13	1.9851e-11	sp|Q8LBB7|LOG5_ARATH Cytokinin riboside 5&apos;-monophosphate phosphoribohydrolase LOG5 OS=Arabidopsis thaliana GN=LOG5 PE=1 SV=1//1.06662e-118
Csa1M574820	263.426	118.114	1.1572	2.23024	1.7657e-07	2.8644e-06	sp|Q43317|CYSK_CITLA Cysteine synthase OS=Citrullus lanatus PE=1 SV=1//3.59502e-131
Csa6M500710	548.209	246.148	1.1552	2.22715	7.1209e-11	2.1205e-09	sp|Q09851|AYR1_SCHPO NADPH-dependent 1-acyldihydroxyacetone phosphate reductase OS=Schizosaccharomyces pombe (strain 972 / ATCC 24843) GN=ayr1 PE=3 SV=2//2.13018e-30
Csa6M108460	427.924	192.252	1.1544	2.22592	9.4218e-10	2.3397e-08	sp|Q5PP62|SPX3_ARATH SPX domain-containing protein 3 OS=Arabidopsis thaliana GN=SPX3 PE=2 SV=1//8.74466e-78
Csa3M133380	409.628	184.489	1.1508	2.22037	0.002164	0.01099	sp|P32110|GSTX6_SOYBN Probable glutathione S-transferase OS=Glycine max GN=HSP26-A PE=2 SV=1//3.92998e-60
Csa4M011840	970.962	437.301	1.1508	2.22037	1.0992e-12	4.0946e-11	sp|Q8LJW3|ACR4_ARATH ACT domain-containing protein ACR4 OS=Arabidopsis thaliana GN=ACR4 PE=2 SV=1//2.25325e-177
Csa2M425770	191.454	86.2375	1.1506	2.22006	6.0087e-06	6.7724e-05	-//-
Csa7M012940	4296.73	1936.19	1.15	2.21914	2.7435e-12	9.8753e-11	sp|P13443|DHGY_CUCSA Glycerate dehydrogenase OS=Cucumis sativus GN=HPR-A PE=2 SV=1//0
Csa5M598610	321.417	144.85	1.1499	2.21899	4.0902e-08	7.6178e-07	sp|Q8W4Q3|PIRL3_ARATH Plant intracellular Ras-group-related LRR protein 3 OS=Arabidopsis thaliana GN=PIRL3 PE=2 SV=1//3.90532e-152
Csa7M432520	3414.89	1540.41	1.1485	2.21683	0.0081494	0.033013	sp|P29602|CPC_CUCSA Cucumber peeling cupredoxin OS=Cucumis sativus PE=1 SV=3//2.67675e-18
Csa6M505910	5108.34	2305.1	1.148	2.21606	0.0083825	0.033829	sp|Q9FKW4|CDPKS_ARATH Calcium-dependent protein kinase 28 OS=Arabidopsis thaliana GN=CPK28 PE=1 SV=1//0
Csa6M361240	1741.57	786.82	1.1463	2.21345	8.0911e-17	4.7138e-15	sp|Q9FH04|ADHL7_ARATH Alcohol dehydrogenase-like 7 OS=Arabidopsis thaliana GN=At5g42250 PE=2 SV=1//1.38185e-150
Csa7M351880	561.661	253.826	1.1459	2.21284	9.4829e-09	1.9917e-07	-//-
Csa7M388450	9049.6	4089.76	1.1458	2.21269	7.66e-07	1.0761e-05	sp|Q94KE2|TIC_ARATH Protein TIME FOR COFFEE OS=Arabidopsis thaliana GN=TIC PE=1 SV=2//1.17754e-66
Csa5M149870	432.811	195.615	1.1457	2.21253	6.1383e-10	1.587e-08	sp|A2RVM0|TIC32_ARATH Short-chain dehydrogenase TIC 32, chloroplastic OS=Arabidopsis thaliana GN=TIC32 PE=2 SV=1//1.34588e-63
Csa2M369220	1838.12	831.515	1.1444	2.21054	0.00021348	0.001552	sp|Q8L936|CAP16_ARATH Putative clathrin assembly protein At4g40080 OS=Arabidopsis thaliana GN=At4g40080 PE=2 SV=2//8.56482e-46
Csa7M448050	161.507	73.1021	1.1436	2.20932	2.4772e-05	0.00023467	-//-
Csa5M174590	1768.56	801.541	1.1417	2.20641	4.3953e-05	0.00039271	sp|P80065|INVB_DAUCA Beta-fructofuranosidase, soluble isoenzyme I OS=Daucus carota GN=INV*DC4 PE=1 SV=2//0
Csa6M104650	339.235	153.819	1.1411	2.20549	0.0018453	0.0096582	sp|Q9M0B8|WTR37_ARATH WAT1-related protein At4g30420 OS=Arabidopsis thaliana GN=At4g30420 PE=3 SV=1//5.3952e-83
Csa1M338930	267.202	121.245	1.14	2.20381	3.0447e-07	4.6834e-06	sp|O48781|SPX2_ARATH SPX domain-containing protein 2 OS=Arabidopsis thaliana GN=SPX2 PE=2 SV=1//7.11831e-121
Csa1M561370	190.105	86.2798	1.1397	2.20335	7.8349e-06	8.5121e-05	sp|Q8LPH6|MYB86_ARATH Transcription factor MYB86 OS=Arabidopsis thaliana GN=MYB86 PE=2 SV=1//3.61758e-56
Csa6M516850	116.122	52.8172	1.1366	2.19862	0.0003604	0.002434	-//-
Csa4M025190	116.863	53.1976	1.1354	2.19679	0.0070587	0.029283	sp|Q7XJE6|MCA1_ARATH Metacaspase-1 OS=Arabidopsis thaliana GN=AMC1 PE=1 SV=1//1.11907e-09
Csa6M138620	416.827	189.82	1.1348	2.19588	2.0398e-09	4.819e-08	sp|Q9SK53|COL3_ARATH Zinc finger protein CONSTANS-LIKE 3 OS=Arabidopsis thaliana GN=COL3 PE=1 SV=1//1.06324e-07
Csa2M011450	1006.86	458.665	1.1343	2.19512	6.356e-14	2.751e-12	sp|Q99090|CPRF2_PETCR Light-inducible protein CPRF2 OS=Petroselinum crispum GN=CPRF2 PE=2 SV=2//1.46594e-85
Csa7M432300	278.184	126.998	1.1312	2.19041	4.4528e-06	5.1546e-05	sp|Q9FRS6|PXL1_ARATH Leucine-rich repeat receptor-like protein kinase PXL1 OS=Arabidopsis thaliana GN=PXL1 PE=2 SV=1//1.80961e-14
Csa4M652810	2496.7	1140.06	1.1309	2.18995	3.7515e-18	2.4529e-16	-//-
Novel00005	592.8	270.727	1.1307	2.18965	3.3698e-11	1.0412e-09	-//-
Csa4M664450	132.997	60.7703	1.13	2.18859	0.00010078	0.00081406	sp|Q94BT9|ATOX1_ARATH Copper transport protein ATX1 OS=Arabidopsis thaliana GN=ATX1 PE=1 SV=1//5.08666e-07
Csa2M000160	2563.36	1171.58	1.1296	2.18798	1.0974e-11	3.6378e-10	sp|A2RSQ0|DEN5B_MOUSE DENN domain-containing protein 5B OS=Mus musculus GN=Dennd5b PE=1 SV=2//1.49993e-12
Csa1M071940	497.963	227.619	1.1294	2.18768	0.00021911	0.0015897	-//-
Csa3M624020	598.102	273.667	1.128	2.18556	2.9205e-11	9.0894e-10	sp|Q9M8Z8|PLY8_ARATH Probable pectate lyase 8 OS=Arabidopsis thaliana GN=At3g07010 PE=2 SV=1//0
Csa5M218880	418.123	191.491	1.1267	2.18359	3.3277e-09	7.5212e-08	-//-
Csa6M052820	156.064	71.4732	1.1267	2.18359	3.5702e-05	0.00032455	sp|C0LGF5|Y1341_ARATH Probable LRR receptor-like serine/threonine-protein kinase At1g34110 OS=Arabidopsis thaliana GN=At1g34110 PE=2 SV=2//0
Csa5M633250	1656.41	759.618	1.1247	2.18056	0.012565	0.046778	-//-
Csa5M601470	322.546	147.96	1.1243	2.17996	6.1655e-08	1.1078e-06	sp|Q949Z1|PGLR4_ARATH Polygalacturonase At1g48100 OS=Arabidopsis thaliana GN=At1g48100 PE=2 SV=1//2.64159e-115
Csa5M652270	1902.97	874.158	1.1223	2.17694	1.6101e-06	2.0813e-05	-//-
Csa6M182140	589.501	270.812	1.1222	2.17679	6.1975e-11	1.8507e-09	sp|Q8RX71|BAG4_ARATH BAG family molecular chaperone regulator 4 OS=Arabidopsis thaliana GN=BAG4 PE=1 SV=1//8.01016e-37
Csa3M684690	694.331	319.06	1.1218	2.17618	9.6964e-12	3.2343e-10	sp|Q9SV07|ASAT1_ARATH Acyl-CoA--sterol O-acyltransferase 1 OS=Arabidopsis thaliana GN=ASAT1 PE=1 SV=1//5.8336e-92
Csa5M576710	61.7394	28.4074	1.1199	2.17332	0.0059705	0.025551	-//-
Csa6M502020	5142.66	2366.66	1.1197	2.17302	2.8201e-15	1.4322e-13	sp|P42774|GBF1_ARATH G-box-binding factor 1 OS=Arabidopsis thaliana GN=GBF1 PE=2 SV=2//5.61305e-95
Csa5M256690	156.699	72.1291	1.1193	2.17242	5.2409e-05	0.00045793	sp|Q9C5X2|CCJ18_ARATH Cyclin-J18 OS=Arabidopsis thaliana GN=CYCJ18 PE=2 SV=2//3.71524e-76
Csa4M047900	13433.1	6195.21	1.1166	2.16835	4.8665e-21	4.033e-19	sp|Q8R1R3|STAR7_MOUSE StAR-related lipid transfer protein 7, mitochondrial OS=Mus musculus GN=Stard7 PE=2 SV=2//4.9834e-10
Csa3M238180	333.07	153.65	1.1162	2.16775	2.9697e-08	5.6339e-07	sp|Q8BP92|RCN2_MOUSE Reticulocalbin-2 OS=Mus musculus GN=Rcn2 PE=2 SV=1//2.80173e-06
Csa5M171720	136.384	62.9278	1.1159	2.1673	0.0073004	0.030145	sp|Q94KL7|SILD_FORIN Secoisolariciresinol dehydrogenase (Fragment) OS=Forsythia intermedia PE=1 SV=1//8.00613e-79
Csa6M490250	2436.25	1124.73	1.1151	2.1661	2.8531e-17	1.7429e-15	sp|Q06136|KDSR_HUMAN 3-ketodihydrosphingosine reductase OS=Homo sapiens GN=KDSR PE=1 SV=1//2.50456e-13
Csa6M521600	5357.3	2474.73	1.1142	2.16475	5.6241e-12	1.9428e-10	sp|Q54GB2|CTSL2_DICDI CTD small phosphatase-like protein 2 OS=Dictyostelium discoideum GN=ctdspl2 PE=3 SV=1//7.84104e-47
Csa5M266850	126.416	58.4224	1.1136	2.16385	0.0001996	0.001467	sp|O15050|TRNK1_HUMAN TPR and ankyrin repeat-containing protein 1 OS=Homo sapiens GN=TRANK1 PE=2 SV=4//9.02187e-47
Csa6M312560	6272.7	2905.49	1.1103	2.15891	3.1194e-08	5.9023e-07	sp|Q9ZWJ9|ARR2_ARATH Two-component response regulator ARR2 OS=Arabidopsis thaliana GN=ARR2 PE=1 SV=1//3.50331e-37
Csa1M391600	92.6311	42.9391	1.1092	2.15726	0.0032179	0.015347	-//-
Csa3M168940	412.874	191.745	1.1065	2.15323	1.2293e-07	2.0599e-06	sp|Q9LDE1|MY108_ARATH Transcription factor MYB108 OS=Arabidopsis thaliana GN=MYB108 PE=1 SV=1//1.37202e-77
Csa5M645140	63.7064	29.6131	1.1052	2.15129	0.0080826	0.032798	sp|P85801|TRXH_POPJC Thioredoxin H-type OS=Populus jackii PE=1 SV=1//1.38644e-46
Csa3M856000	1744.94	813.091	1.1017	2.14607	9.9664e-07	1.3599e-05	sp|Q8RY60|Y1733_ARATH DUF21 domain-containing protein At1g47330 OS=Arabidopsis thaliana GN=CBSDUF7 PE=1 SV=1//5.58694e-20
Csa5M639500	1314.65	612.652	1.1015	2.14578	1.7233e-14	7.873e-13	sp|Q9S823|LNG2_ARATH Protein LONGIFOLIA 2 OS=Arabidopsis thaliana GN=LNG2 PE=1 SV=1//1.35804e-76
Csa4M638520	114.869	53.5362	1.1014	2.14563	0.0003025	0.002104	sp|O22227|MIZ1_ARATH Protein MIZU-KUSSEI 1 OS=Arabidopsis thaliana GN=MIZ1 PE=1 SV=1//3.79614e-41
Csa2M008110	505.47	235.615	1.1012	2.14533	7.3326e-10	1.862e-08	sp|O82730|MGDG2_ARATH Monogalactosyldiacylglycerol synthase 2, chloroplastic OS=Arabidopsis thaliana GN=MGD2 PE=1 SV=1//0
Csa3M732630	145.805	68.0254	1.0999	2.1434	7.2339e-05	0.0006075	sp|Q9SR77|HBPL1_ARATH Heme-binding-like protein At3g10130, chloroplastic OS=Arabidopsis thaliana GN=At3g10130 PE=2 SV=1//3.25378e-12
Csa2M060350	69.8814	32.6167	1.0993	2.14251	0.013169	0.048596	sp|Q9SUM5|Y4318_ARATH Uncharacterized protein At4g30180 OS=Arabidopsis thaliana GN=At4g30180 PE=2 SV=1//1.42573e-11
Csa3M734100	962.01	449.337	1.0983	2.14102	1.14e-08	2.3664e-07	-//-
Csa7M388410	3957.56	1848.39	1.0983	2.14102	8.6143e-10	2.1602e-08	sp|Q9SY03|FB219_ARATH F-box protein At4g02760 OS=Arabidopsis thaliana GN=At4g02760 PE=2 SV=2//6.67214e-79
Csa6M109780	7259.68	3396.58	1.0958	2.13732	5.0681e-05	0.00044492	-//-
Csa1M024880	227.471	106.544	1.0942	2.13495	3.2339e-06	3.8911e-05	sp|Q8GXM8|MATE7_ARATH MATE efflux family protein 7 OS=Arabidopsis thaliana GN=DTXL3 PE=2 SV=1//1.37103e-129
Csa1M467720	3478.43	1631.15	1.0925	2.13243	0.0074729	0.030762	sp|Q9C7R6|PUB17_ARATH U-box domain-containing protein 17 OS=Arabidopsis thaliana GN=PUB17 PE=2 SV=1//0
Novel00174	73.5156	34.4781	1.0924	2.13228	0.0039052	0.018026	--
Csa2M354020	1869.48	876.866	1.0922	2.13199	9.1908e-16	4.8883e-14	-//-
Csa6M409340	75.6061	35.4723	1.0918	2.1314	0.0043027	0.019532	-//-
CsaUNM026610	674.933	317.093	1.0898	2.12845	5.7522e-08	1.0379e-06	sp|Q9LW00|MBD11_ARATH Methyl-CpG-binding domain-containing protein 11 OS=Arabidopsis thaliana GN=MBD11 PE=1 SV=1//9.79086e-34
Csa3M166320	1302.63	612.314	1.0891	2.12741	2.9782e-14	1.3406e-12	sp|Q8RWG2|CF107_ARATH Protein high chlorophyll fluorescent 107 OS=Arabidopsis thaliana GN=HCF107 PE=1 SV=1//0
Csa3M149950	4280.02	2012.29	1.0888	2.12697	3.4458e-13	1.3745e-11	sp|P24805|TSJT1_TOBAC Stem-specific protein TSJT1 OS=Nicotiana tabacum GN=TSJT1 PE=2 SV=1//2.92516e-34
Csa4M007010	1282.92	603.494	1.088	2.12579	4.2654e-14	1.8843e-12	sp|Q9LMP7|GOS11_ARATH Golgi SNAP receptor complex member 1-1 OS=Arabidopsis thaliana GN=GOS11 PE=2 SV=1//2.99569e-127
Csa2M377970	638.652	300.446	1.0879	2.12564	1.118e-10	3.2303e-09	-//-
Csa5M219390	204.607	96.2847	1.0875	2.12505	0.0068725	0.028666	sp|Q8VZR7|PTR30_ARATH Protein NRT1/ PTR FAMILY 5.1 OS=Arabidopsis thaliana GN=NPF5.1 PE=2 SV=2//0
Csa2M351820	10221.7	4819.28	1.0848	2.12108	1.324e-15	6.9216e-14	sp|P49043|VPE_CITSI Vacuolar-processing enzyme OS=Citrus sinensis PE=2 SV=1//0
Csa2M381810	3930.84	1855.11	1.0833	2.11888	4.5961e-18	2.9869e-16	-//-
Csa3M889860	2223.82	1049.51	1.0833	2.11888	3.1147e-16	1.7479e-14	sp|Q3KRG3|TSR2_DANRE Pre-rRNA-processing protein TSR2 homolog OS=Danio rerio GN=tsr2 PE=2 SV=1//1.22394e-09
Csa2M070880	4201.95	1983.27	1.0832	2.11873	4.7494e-07	6.9899e-06	sp|Q9SSY6|ETR1_CUCSA Ethylene receptor 1 OS=Cucumis sativus GN=ETR1 PE=2 SV=1//0
CsaUNM030420	1765.26	833.355	1.0829	2.11829	2.3477e-15	1.2038e-13	sp|Q6CQE5|TAR1_KLULA Protein TAR1 OS=Kluyveromyces lactis (strain ATCC 8585 / CBS 2359 / DSM 70799 / NBRC 1267 / NRRL Y-1140 / WM37) GN=TAR1-A PE=4 SV=2//3.42937e-19
Csa3M027720	761.803	359.672	1.0827	2.118	0.00099554	0.0057538	sp|Q05085|PTR7_ARATH Protein NRT1/ PTR FAMILY 6.3 OS=Arabidopsis thaliana GN=NPF6.3 PE=1 SV=1//0
Csa7M037590	3371.5	1593.1	1.0816	2.11638	1.4655e-17	9.1619e-16	-//-
Csa2M381820	782.71	370.037	1.0808	2.11521	0.00058585	0.003682	-//-
Csa6M109750	507.138	240.162	1.0784	2.11169	1.3608e-09	3.3139e-08	sp|F8WKW0|UGT1_GARJA Crocetin glucosyltransferase, chloroplastic OS=Gardenia jasminoides GN=UGT75L6 PE=1 SV=1//1.47184e-148
Csa1M426980	658.41	311.889	1.078	2.11111	0.0069088	0.028772	sp|Q9SV15|WRK11_ARATH Probable WRKY transcription factor 11 OS=Arabidopsis thaliana GN=WRKY11 PE=2 SV=2//2.02961e-76
Csa4M012510	821.127	389.179	1.0772	2.10994	7.8229e-12	2.64e-10	sp|P74142|RS1B_SYNY3 30S ribosomal protein S1 homolog B OS=Synechocystis sp. (strain PCC 6803 / Kazusa) GN=rps1b PE=3 SV=1//1.73482e-19
Csa3M119640	495.538	234.958	1.0766	2.10906	1.7426e-09	4.1722e-08	sp|O65717|CNGC1_ARATH Cyclic nucleotide-gated ion channel 1 OS=Arabidopsis thaliana GN=CNGC1 PE=1 SV=1//0
Csa5M606770	1349.79	640.151	1.0762	2.10848	8.4506e-07	1.1748e-05	sp|Q9LMX8|6PGL1_ARATH Probable 6-phosphogluconolactonase 1 OS=Arabidopsis thaliana GN=At1g13700 PE=2 SV=1//6.28951e-117
Csa6M366260	1075.11	510.002	1.0759	2.10804	1.5903e-10	4.4622e-09	sp|O22820|U74F1_ARATH UDP-glycosyltransferase 74F1 OS=Arabidopsis thaliana GN=UGT74F1 PE=1 SV=1//1.35535e-28
Csa2M408430	1674.47	795.049	1.0746	2.10614	4.534e-15	2.2388e-13	sp|Q9SIV3|GLK1_ARATH Transcription activator GLK1 OS=Arabidopsis thaliana GN=GLK1 PE=1 SV=2//2.47309e-53
Csa1M000050	1064.64	506.214	1.0725	2.10307	3.7334e-08	7.0082e-07	sp|O04064|FLLH_POPTR Floricaula/leafy homolog OS=Populus trichocarpa GN=FL PE=2 SV=2//5.64405e-173
Csa3M890000	63.83	30.3957	1.0704	2.10002	0.0075734	0.031134	-//-
Csa6M367080	413.448	196.906	1.0702	2.09972	1.2382e-08	2.5579e-07	sp|Q39685|CMB1_DIACA MADS-box protein CMB1 OS=Dianthus caryophyllus GN=CMB1 PE=2 SV=1//8.06991e-34
Csa1M065970	3548.45	1690.15	1.07	2.09943	1.9364e-17	1.1932e-15	sp|Q8LDI5|CXXS1_ARATH Thioredoxin-like protein CXXS1 OS=Arabidopsis thaliana GN=CXXS1 PE=2 SV=2//4.8046e-46
Csa6M001760	201.06	95.8405	1.0689	2.09783	0.0043366	0.019653	sp|Q50EK6|C72B1_PINTA Abietadienol/abietadienal oxidase OS=Pinus taeda GN=CYP720B1 PE=1 SV=1//3.56961e-126
Csa7M307400	1441.87	687.531	1.0684	2.09711	0.00039947	0.002655	sp|Q84TH5|AB25G_ARATH ABC transporter G family member 25 OS=Arabidopsis thaliana GN=ABCG25 PE=2 SV=1//0
Csa3M119480	3330.9	1590.41	1.0665	2.09435	3.7031e-17	2.2493e-15	-//-
Csa3M435030	1739.43	831.388	1.065	2.09217	0.0001936	0.0014283	sp|Q941H7|PROF_LITCN Profilin OS=Litchi chinensis PE=1 SV=1//1.17632e-74
Csa6M505810	207.447	99.3095	1.0627	2.08884	1.1888e-05	0.00012326	sp|P33081|AX15A_SOYBN Auxin-induced protein 15A OS=Glycine max PE=2 SV=1//1.95618e-21
Csa6M523990	12057	5774.01	1.0622	2.08811	4.645e-19	3.235e-17	sp|Q9FNK5|FB285_ARATH F-box protein At5g46170 OS=Arabidopsis thaliana GN=At5g46170 PE=2 SV=1//1.81891e-164
Csa4M651980	523.121	250.569	1.0619	2.08768	2.6096e-09	6.0714e-08	sp|Q6NQ99|POLAR_ARATH Protein POLAR LOCALIZATION DURING ASYMMETRIC DIVISION AND REDISTRIBUTION OS=Arabidopsis thaliana GN=POLAR PE=2 SV=1//2.45309e-19
Csa4M112630	88.5203	42.4101	1.0616	2.08725	0.0023881	0.011938	-//-
Novel00486	266.39	127.675	1.0611	2.08652	0.0051239	0.022496	--
Csa2M381830	2560.31	1227.46	1.0606	2.0858	2.0238e-16	1.1632e-14	-//-
Csa7M014510	1929.03	925.304	1.0599	2.08479	3.5421e-15	1.7862e-13	sp|A6T923|HPXO_KLEP7 FAD-dependent urate hydroxylase OS=Klebsiella pneumoniae subsp. pneumoniae (strain ATCC 700721 / MGH 78578) GN=hpxO PE=1 SV=1//9.34586e-14
Csa2M361600	616.078	295.602	1.0595	2.08421	5.0133e-10	1.3201e-08	-//-
Csa3M389870	409.231	196.377	1.0593	2.08392	2.5898e-08	4.9705e-07	sp|Q0V7S6|FK125_ARATH F-box/kelch-repeat protein OR23 OS=Arabidopsis thaliana GN=OR23 PE=2 SV=1//4.18924e-75
Csa4M361860	256.678	123.233	1.0586	2.08291	2.2682e-06	2.8229e-05	sp|Q0IU52|ASP1_ORYSJ Aspartic proteinase Asp1 OS=Oryza sativa subsp. japonica GN=ASP1 PE=2 SV=1//1.23621e-89
Csa2M292210	1913.56	920.418	1.0559	2.07901	9.1479e-06	9.8139e-05	sp|Q67YT8|RUS4_ARATH Protein root UVB sensitive 4 OS=Arabidopsis thaliana GN=RUS4 PE=2 SV=1//1.76238e-20
Csa7M433150	1740.86	837.882	1.055	2.07772	2.407e-06	2.9799e-05	-//-
Csa7M451920	393.229	189.334	1.0544	2.07685	5.4964e-06	6.2443e-05	sp|Q9FZ62|PPSP2_ARATH Inorganic pyrophosphatase 2 OS=Arabidopsis thaliana GN=At1g17710 PE=2 SV=1//4.27876e-129
Csa4M658590	3094.8	1491.61	1.053	2.07484	2.9621e-05	0.00027441	sp|P48350|CATA1_CUCPE Catalase isozyme 1 OS=Cucurbita pepo GN=CAT1 PE=2 SV=1//0
Csa1M630330	9119.75	4399.41	1.0517	2.07297	1.944e-16	1.1204e-14	sp|P27522|CB13_SOLLC Chlorophyll a-b binding protein 8, chloroplastic OS=Solanum lycopersicum GN=CAB8 PE=3 SV=1//1.38091e-153
Csa4M416980	256.502	123.741	1.0517	2.07297	2.6138e-06	3.2082e-05	sp|P81392|MYB06_ANTMA Myb-related protein 306 OS=Antirrhinum majus GN=MYB306 PE=2 SV=1//3.94581e-10
Csa6M449290	946.184	456.507	1.0515	2.07268	6.6534e-12	2.2798e-10	-//-
Csa2M363020	830.054	400.538	1.0513	2.0724	1.6223e-11	5.2316e-10	sp|Q9SDZ9|PPAF2_IPOBA Purple acid phosphatase 2 OS=Ipomoea batatas GN=PAP2 PE=1 SV=1//0
Csa4M334670	1125.53	544.12	1.0486	2.06852	9.5395e-13	3.572e-11	sp|Q9LZV4|STN8_ARATH Serine/threonine-protein kinase STN8, chloroplastic OS=Arabidopsis thaliana GN=STN8 PE=2 SV=1//0
Csa2M024440	16335.3	7899.05	1.0482	2.06795	8.8622e-08	1.538e-06	sp|P38415|LOXA_SOLLC Linoleate 9S-lipoxygenase A OS=Solanum lycopersicum GN=LOX1.1 PE=2 SV=1//1.30887e-22
Csa5M647530	1981.88	958.787	1.0476	2.06709	0.010451	0.040386	sp|Q40392|TMVRN_NICGU TMV resistance protein N OS=Nicotiana glutinosa GN=N PE=1 SV=1//5.1339e-138
Csa4M052580	340.506	164.797	1.047	2.06623	1.6283e-07	2.6596e-06	sp|Q9T0A4|NDHS_ARATH NAD(P)H-quinone oxidoreductase subunit S, chloroplastic OS=Arabidopsis thaliana GN=ndhS PE=1 SV=1//8.25374e-69
Csa1M481200	2631.14	1273.74	1.0466	2.06566	1.5544e-06	2.0191e-05	sp|Q9LZD3|E70A1_ARATH Exocyst complex component EXO70A1 OS=Arabidopsis thaliana GN=EXO70A1 PE=1 SV=1//1.52849e-77
Csa4M648530	1880.73	911.111	1.0456	2.06422	4.7383e-10	1.2585e-08	-//-
Csa4M006220	76.4443	37.0587	1.0446	2.06279	0.0039394	0.018164	sp|Q42556|PMA9_ARATH ATPase 9, plasma membrane-type OS=Arabidopsis thaliana GN=AHA9 PE=2 SV=2//2.39095e-38
Csa5M181500	874.795	424.102	1.0445	2.06265	1.2277e-11	4.0385e-10	sp|Q9Y673|ALG5_HUMAN Dolichyl-phosphate beta-glucosyltransferase OS=Homo sapiens GN=ALG5 PE=1 SV=1//3.6885e-83
Csa7M049170	937.063	454.307	1.0445	2.06265	1.0366e-11	3.4523e-10	sp|Q93WV5|WRK69_ARATH Probable WRKY transcription factor 69 OS=Arabidopsis thaliana GN=WRKY69 PE=2 SV=1//7.75714e-53
Csa6M383550	195.503	94.8254	1.0438	2.06165	2.989e-05	0.00027635	-//-
Csa3M126160	2441.4	1184.78	1.0431	2.06065	1.7313e-15	8.9677e-14	sp|Q8VYP5|ZDH14_ARATH Probable protein S-acyltransferase 14 OS=Arabidopsis thaliana GN=PAT14 PE=2 SV=1//4.59898e-160
Csa6M452100	128.339	62.3144	1.0423	2.05951	0.00044599	0.0029206	sp|Q9XH43|CET2_TOBAC CEN-like protein 2 OS=Nicotiana tabacum GN=CET2 PE=2 SV=1//1.36e-88
Csa5M162050	105.863	51.4633	1.0406	2.05708	0.0011269	0.0063858	sp|O23507|1MMP_ARATH Metalloendoproteinase 1-MMP OS=Arabidopsis thaliana GN=1MMP PE=1 SV=1//2.89933e-109
Csa5M373720	117.321	57.0686	1.0397	2.0558	0.0006019	0.0037662	sp|Q9LRM1|CRR18_ARATH Cysteine-rich repeat secretory protein 18 OS=Arabidopsis thaliana GN=CRRSP18 PE=2 SV=1//2.08693e-08
Csa6M301020	10188.8	4957.12	1.0394	2.05537	4.6487e-08	8.5448e-07	sp|O48963|PHOT1_ARATH Phototropin-1 OS=Arabidopsis thaliana GN=PHOT1 PE=1 SV=1//0
Csa1M044890	23767.5	11571.6	1.0384	2.05395	0.00069404	0.0042515	sp|Q7XU38|C87A3_ORYSJ Cytochrome P450 87A3 OS=Oryza sativa subsp. japonica GN=CYP87A3 PE=2 SV=3//5.46553e-13
Csa2M072440	2049.26	998.469	1.0373	2.05238	6.3519e-15	3.0657e-13	-//-
Csa5M418770	786.512	383.32	1.0369	2.05181	7.2463e-11	2.1489e-09	sp|Q6NLC8|Y1648_ARATH Uncharacterized protein At1g66480 OS=Arabidopsis thaliana GN=At1g66480 PE=2 SV=1//5.62666e-44
Csa2M277650	320.852	156.463	1.0361	2.05068	7.1488e-07	1.0102e-05	sp|Q66GP0|Y5738_ARATH BTB/POZ domain-containing protein At5g67385 OS=Arabidopsis thaliana GN=At5g67385 PE=1 SV=2//2.60077e-15
Csa7M048110	5056.24	2471.04	1.0329	2.04613	7.9097e-09	1.6828e-07	sp|Q9FV65|CAPPC_FLATR Phosphoenolpyruvate carboxylase 2 OS=Flaveria trinervia GN=PPCC PE=1 SV=1//0
Csa4M187320	5542.3	2708.77	1.0328	2.04599	4.234e-17	2.5429e-15	sp|Q9ASS7|CAAT2_ARATH Cationic amino acid transporter 2, vacuolar OS=Arabidopsis thaliana GN=CAT2 PE=2 SV=1//0
Csa3M020030	1409.82	689.266	1.0324	2.04542	3.667e-13	1.4533e-11	sp|Q94EI3|PE192_ARATH Peroxisome biogenesis protein 19-2 OS=Arabidopsis thaliana GN=PEX19-2 PE=1 SV=1//3.02501e-105
Csa4M303110	795.942	389.539	1.0309	2.0433	9.0707e-11	2.6531e-09	-//-
Csa1M589720	504.711	247.058	1.0306	2.04287	5.3008e-05	0.00046279	sp|Q5AP53|CBK1_CANAL Serine/threonine-protein kinase CBK1 OS=Candida albicans (strain SC5314 / ATCC MYA-2876) GN=CBK1 PE=1 SV=1//5.69231e-132
Csa5M161920	196.412	96.1578	1.0304	2.04259	3.0441e-05	0.00028115	sp|P22989|LDHB_HORVU L-lactate dehydrogenase B (Fragment) OS=Hordeum vulgare PE=1 SV=1//1.72915e-158
Csa6M081450	3060.7	1499.31	1.0296	2.04146	9.525e-16	5.0534e-14	sp|Q96288|BBX24_ARATH B-box zinc finger protein 24 OS=Arabidopsis thaliana GN=BBX24 PE=1 SV=1//6.75986e-88
Csa6M495840	609.304	298.711	1.0284	2.03976	1.6002e-09	3.8442e-08	sp|Q9SY57|P2A10_ARATH Protein PHLOEM PROTEIN 2-LIKE A10 OS=Arabidopsis thaliana GN=PP2A10 PE=2 SV=1//5.04262e-84
Csa6M134890	6666.68	3269.92	1.0277	2.03877	2.424e-17	1.485e-15	sp|Q7VG78|GUAA_HELHP Probable GMP synthase [glutamine-hydrolyzing] OS=Helicobacter hepaticus (strain ATCC 51449 / 3B1) GN=guaA PE=3 SV=1//1.24106e-39
Csa3M746580	443.484	218.185	1.0233	2.03256	3.1652e-08	5.9784e-07	sp|Q8VCE1|DJC28_MOUSE DnaJ homolog subfamily C member 28 OS=Mus musculus GN=Dnajc28 PE=2 SV=2//1.99044e-15
Csa7M071330	2280.91	1122.86	1.0224	2.0313	7.4063e-15	3.519e-13	-//-
Csa1M595820	70.0136	34.4781	1.022	2.03073	0.0080561	0.032703	sp|Q9LRB7|EL5_ORYSJ E3 ubiquitin-protein ligase EL5 OS=Oryza sativa subsp. japonica GN=EL5.1 PE=1 SV=1//4.56568e-15
Csa6M356490	3173.3	1562.96	1.0217	2.03031	1.4789e-15	7.7124e-14	sp|P43293|NAK_ARATH Probable serine/threonine-protein kinase NAK OS=Arabidopsis thaliana GN=NAK PE=1 SV=2//6.32044e-129
Csa3M822210	2240.62	1104.34	1.0207	2.0289	6.0099e-15	2.927e-13	sp|Q292F9|GDAP2_DROPS Protein GDAP2 homolog OS=Drosophila pseudoobscura pseudoobscura GN=GA15091 PE=3 SV=1//4.09929e-12
Csa5M168900	83.8363	41.3315	1.0203	2.02834	0.005123	0.022496	sp|Q8VZG8|Y4885_ARATH Probable LRR receptor-like serine/threonine-protein kinase At4g08850 OS=Arabidopsis thaliana GN=At4g08850 PE=2 SV=3//1.7014e-22
Csa6M109790	387.231	190.983	1.0197	2.0275	1.778e-07	2.8821e-06	-//-
Csa3M116790	213.896	105.528	1.0193	2.02694	1.4366e-05	0.00014578	sp|Q41001|BCP_PEA Blue copper protein OS=Pisum sativum PE=2 SV=1//7.83684e-27
Csa2M382490	1514.34	747.308	1.0189	2.02637	2.4331e-06	3.0088e-05	sp|O04136|KNAP3_MALDO Homeobox protein knotted-1-like 3 OS=Malus domestica PE=2 SV=1//5.48987e-12
Csa2M191300	889.598	439.373	1.0177	2.02469	0.00303	0.014627	-//-
Csa6M338110	890.647	439.902	1.0177	2.02469	2.8564e-11	8.9156e-10	sp|P16273|PRPX_HORVU Pathogen-related protein OS=Hordeum vulgare PE=2 SV=2//5.46662e-79
Csa1M057060	3527.7	1742.56	1.0175	2.02441	9.6395e-12	3.2203e-10	sp|Q9SA05|POT10_ARATH Potassium transporter 10 OS=Arabidopsis thaliana GN=POT10 PE=2 SV=2//9.92341e-152
Csa5M209490	88.732	43.8486	1.0169	2.02357	0.0039695	0.018287	sp|Q9FDW1|MYB44_ARATH Transcription factor MYB44 OS=Arabidopsis thaliana GN=MYB44 PE=2 SV=1//8.60379e-43
Csa1M613540	3852.9	1908.08	1.0138	2.01922	2.9131e-05	0.00027021	sp|Q8GUQ8|XDH1_ARATH Xanthine dehydrogenase 1 OS=Arabidopsis thaliana GN=XDH1 PE=1 SV=1//0
Csa1M537560	6447.14	3195.44	1.0126	2.01754	4.9375e-17	2.9325e-15	sp|Q40665|TBB3_ORYSJ Tubulin beta-3 chain OS=Oryza sativa subsp. japonica GN=TUBB3 PE=2 SV=2//0
Csa3M129700	772.964	383.194	1.0123	2.01712	1.626e-10	4.5564e-09	sp|Q9SDN0|DNJ20_ARATH Chaperone protein dnaJ 20, chloroplastic OS=Arabidopsis thaliana GN=ATJ20 PE=1 SV=2//4.35557e-50
Novel00095	196.05	97.385	1.0095	2.01321	5.4426e-05	0.0004742	--
Csa3M750910	270.942	134.697	1.0083	2.01154	4.3421e-06	5.0513e-05	-//-
Csa3M183970	1752.52	871.979	1.0071	2.00987	1.2328e-13	5.2401e-12	-//-
Csa2M372760	215.765	107.39	1.0066	2.00917	0.0018311	0.0095959	sp|Q9SIA4|MATE5_ARATH MATE efflux family protein 5 OS=Arabidopsis thaliana GN=DTXL1 PE=3 SV=1//3.22513e-56
Csa1M532340	472.188	235.149	1.0058	2.00806	3.9655e-08	7.3985e-07	sp|O22397|POT1_ARATH Potassium transporter 1 OS=Arabidopsis thaliana GN=POT1 PE=1 SV=2//2.81407e-118
Csa3M207900	2299.58	1146.24	1.0045	2.00625	2.3035e-14	1.0435e-12	-//-
Csa3M740790	67.0145	33.4205	1.0037	2.00514	0.0094572	0.037335	-//-
Csa6M520480	101.055	50.4057	1.0035	2.00486	0.002454	0.012219	sp|D4N502|DIOX3_PAPSO Codeine O-demethylase OS=Papaver somniferum GN=CODM PE=1 SV=1//7.74944e-61
Csa5M412760	1461.07	729.244	1.0025	2.00347	7.5122e-13	2.858e-11	sp|Q9LQU5|NUD18_ARATH Nudix hydrolase 18, mitochondrial OS=Arabidopsis thaliana GN=NUDT18 PE=2 SV=1//8.16048e-70
Csa4M651800	89.1113	44.5253	1.001	2.00139	0.0035851	0.016782	sp|Q9M8L3|VQ11_ARATH VQ motif-containing protein 11 OS=Arabidopsis thaliana GN=VQ11 PE=1 SV=1//7.99185e-11
Csa1M502880	0	8.90506	Inf	Inf	0.0066768	0.028044	-//-
Csa1M568500	0	9.70887	Inf	Inf	0.0039394	0.018164	sp|Q9C7J9|P2B13_ARATH F-box protein PP2-B13 OS=Arabidopsis thaliana GN=PP2B13 PE=2 SV=1//3.4545e-30
Csa1M616350	0	11.1261	Inf	Inf	0.0016786	0.0089014	-//-
Csa2M092800	0	9.62428	Inf	Inf	0.0040404	0.018582	sp|Q8LSN2|BBM2_BRANA AP2-like ethylene-responsive transcription factor BBM2 OS=Brassica napus GN=BBM2 PE=2 SV=1//8.27561e-127
Csa5M313340	0	15.5891	Inf	Inf	0.00068156	0.0041875	sp|Q9SPV4|SAMT_CLABR Salicylate carboxymethyltransferase OS=Clarkia breweri GN=SAMT PE=1 SV=1//1.34383e-94
Csa6M409930	0	8.05896	Inf	Inf	0.012284	0.045828	sp|O49696|ALMTC_ARATH Aluminum-activated malate transporter 12 OS=Arabidopsis thaliana GN=ALMT12 PE=2 SV=1//1.57749e-73
Novel00325	0	8.98965	Inf	Inf	0.0065134	0.027474	--
Csa5M172270	5.76023	419.279	-6.1856	-72.7866	1.1313e-75	1.273e-72	sp|Q39110|GAOX1_ARATH Gibberellin 20 oxidase 1 OS=Arabidopsis thaliana GN=GA20OX1 PE=2 SV=2//1.85188e-168
Csa6M085110	5.59259	312.186	-5.8027	-55.8196	7.9314e-22	6.9217e-20	sp|Q66S17|NATT3_THANI Natterin-3 OS=Thalassophryne nattereri PE=1 SV=1//7.70409e-06
CsaUNM013090	10.1708	446.521	-5.4562	-43.9016	0.00016501	0.0012466	sp|Q84WS0|SBT11_ARATH Subtilisin-like protease SBT1.1 OS=Arabidopsis thaliana GN=SBTI1.1 PE=1 SV=1//0
Csa5M606780	10.5061	438.908	-5.3846	-41.7759	5.7977e-68	3.7564e-65	sp|Q8L925|CRC_ARATH Protein CRABS CLAW OS=Arabidopsis thaliana GN=CRC PE=1 SV=2//2.70789e-58
Csa6M085120	5.97192	213.998	-5.1633	-35.8351	0.00019907	0.0014642	-//-
Csa4M047950	1.77304	63.5199	-5.1629	-35.8251	2.8025e-06	3.4104e-05	sp|Q9MAP5|SBT33_ARATH Subtilisin-like protease SBT3.3 OS=Arabidopsis thaliana GN=SBT3.3 PE=2 SV=1//0
Csa3M016920	24.8317	753.462	-4.9233	-30.3432	7.6792e-96	1.8243e-92	sp|Q9ZVJ5|SGGP_ARATH Haloacid dehalogenase-like hydrolase domain-containing protein Sgpp OS=Arabidopsis thaliana GN=SGPP PE=1 SV=2//6.19007e-106
Csa6M476070	6.73057	192.316	-4.8366	-28.5734	5.3322e-34	9.7443e-32	sp|Q39111|GAOX2_ARATH Gibberellin 20 oxidase 2 OS=Arabidopsis thaliana GN=GA20OX2 PE=2 SV=1//1.26756e-132
Csa2M247060	2.15236	58.1684	-4.7562	-27.0246	2.2549e-08	4.4029e-07	sp|Q58FS3|RAD_ANTMA Transcription factor RADIALIS OS=Antirrhinum majus GN=RAD PE=1 SV=1//5.19351e-29
Csa3M020080	1125.64	29687.8	-4.7211	-26.375	8.6243e-59	4.3904e-56	sp|P11890|HS23C_OXYRB Small heat shock protein, chloroplastic OS=Oxybasis rubra GN=HSP23 PE=2 SV=1//1.90531e-28
Csa6M298480	1.45551	35.155	-4.5941	-24.1525	2.1382e-07	3.4015e-06	sp|P48534|APX1_PEA L-ascorbate peroxidase, cytosolic OS=Pisum sativum GN=APX1 PE=1 SV=2//1.68998e-132
Csa3M149380	10.7178	254.059	-4.5671	-23.7047	1.7159e-40	3.9879e-38	sp|Q6NMR8|FAF3_ARATH Protein FANTASTIC FOUR 3 OS=Arabidopsis thaliana GN=FAF3 PE=2 SV=1//3.39534e-14
Csa1M467100	0.591012	13.8759	-4.5532	-23.4774	0.001442	0.0078352	sp|Q43585|AG_TOBAC Floral homeotic protein AGAMOUS OS=Nicotiana tabacum GN=AG1 PE=2 SV=1//1.83906e-96
Csa6M452010	0.591012	11.8876	-4.3301	-20.1136	0.0041068	0.018814	sp|Q9LZS7|GDL71_ARATH GDSL esterase/lipase At5g03610 OS=Arabidopsis thaliana GN=At5g03610 PE=2 SV=1//2.71781e-106
Csa1M703060	1.56135	30.3957	-4.283	-19.4676	2.7016e-06	3.3045e-05	sp|Q9C8U9|P2A04_ARATH Uncharacterized protein PHLOEM PROTEIN 2-LIKE A4 OS=Arabidopsis thaliana GN=PP2A4 PE=4 SV=1//1.66587e-10
Csa3M172920	1250.22	23679	-4.2433	-18.9392	6.593e-87	1.4096e-83	sp|Q9FJL3|FKB65_ARATH Peptidyl-prolyl cis-trans isomerase FKBP65 OS=Arabidopsis thaliana GN=FKBP65 PE=1 SV=1//0
Csa1M305710	2.74337	49.3905	-4.1702	-18.0034	1.5591e-09	3.7624e-08	sp|O48786|C734A_ARATH Cytochrome P450 734A1 OS=Arabidopsis thaliana GN=CYP734A1 PE=2 SV=1//0
Csa2M074270	0.591012	9.83576	-4.0568	-16.6425	0.013463	0.049486	sp|P0C0X5|PIN1B_ORYSJ Probable auxin efflux carrier component 1b OS=Oryza sativa subsp. japonica GN=PIN1B PE=2 SV=1//6.09588e-35
Csa3M183950	845.147	13901.8	-4.0399	-16.4487	3.0563e-33	5.4456e-31	sp|P51819|HSP83_IPONI Heat shock protein 83 OS=Ipomoea nil GN=HSP83A PE=2 SV=1//0
Csa1M561410	1.45551	21.0887	-3.8569	-14.4891	0.00030329	0.0021075	sp|Q9C7X5|NAS4_ARATH Probable nicotianamine synthase 4 OS=Arabidopsis thaliana GN=NAS4 PE=2 SV=1//3.87599e-118
Csa3M912950	330.441	4672.75	-3.8218	-14.1409	3.6507e-70	3.1222e-67	sp|Q9LD45|BI1_ARATH Bax inhibitor 1 OS=Arabidopsis thaliana GN=BI-1 PE=1 SV=1//4.9526e-93
Csa3M026660	12.0056	168.985	-3.8151	-14.0754	0.00010426	0.00083645	sp|Q8RW93|LBP65_ARATH Putative lipid-binding protein At4g00165 OS=Arabidopsis thaliana GN=At4g00165 PE=2 SV=1//5.68463e-11
Csa4M642430	1.07618	14.5951	-3.7615	-13.562	0.0091763	0.036468	sp|Q9SN23|LBD38_ARATH LOB domain-containing protein 38 OS=Arabidopsis thaliana GN=LBD38 PE=2 SV=1//1.46725e-56
Csa6M324800	1.66719	22.2521	-3.7385	-13.3475	0.00015255	0.0011649	sp|Q9SN86|MDHP_ARATH Malate dehydrogenase, chloroplastic OS=Arabidopsis thaliana GN=At3g47520 PE=1 SV=1//2.4795e-48
Novel00381	2.15236	28.4497	-3.7244	-13.2177	1.9506e-05	0.00019018	--
Csa4M000830	12.4908	157.838	-3.6595	-12.6363	5.8422e-16	3.1704e-14	-//-
Csa1M580750	13.8405	172.56	-3.6401	-12.4675	1.0043e-23	9.941e-22	sp|Q9STR4|1A17_ARATH 1-aminocyclopropane-1-carboxylate synthase 7,ACS
Csa5M223020	1.18202	14.6797	-3.6345	-12.4192	0.0025518	0.012624	sp|Q9FPR6|ARR17_ARATH Two-component response regulator ARR17 OS=Arabidopsis thaliana GN=ARR17 PE=2 SV=1//4.25866e-48
Csa4M296160	1.66719	20.1157	-3.5928	-12.0654	0.00046306	0.0030195	sp|Q9FHR7|WRK49_ARATH Probable WRKY transcription factor 49 OS=Arabidopsis thaliana GN=WRKY49 PE=2 SV=1//8.07449e-45
Novel00376	1.77304	21.2368	-3.5823	-11.9779	0.00024098	0.0017276	--
Novel00418	4.68405	55.8207	-3.575	-11.9174	4.0582e-09	9.001e-08	--
Csa3M098550	1.56135	17.9583	-3.5238	-11.5019	0.001243	0.0069354	sp|Q9XES5|DFRA_MALDO Bifunctional dihydroflavonol 4-reductase/flavanone 4-reductase OS=Malus domestica GN=DFR PE=1 SV=1//6.03502e-51
Csa7M039280	5.27506	59.3742	-3.4926	-11.2558	2.3304e-09	5.4634e-08	sp|B6VJS4|ROMT_VITVI Trans-resveratrol di-O-methyltransferase OS=Vitis vinifera GN=ROMT PE=1 SV=2//5.20742e-145
Csa7M237850	4.19888	46.852	-3.48	-11.1579	0.0089572	0.035697	sp|Q9FHH8|COL5_ARATH Zinc finger protein CONSTANS-LIKE 5 OS=Arabidopsis thaliana GN=COL5 PE=2 SV=2//1.80621e-11
Csa3M153750	1.56135	16.4988	-3.4015	-10.567	0.0024583	0.012235	sp|Q9LGE3|FLP1_ORYSJ Flowering-promoting factor 1-like protein 1 OS=Oryza sativa subsp. japonica GN=RAA1 PE=1 SV=1//1.26199e-34
Csa3M153170	27.5573	287.86	-3.3849	-10.4462	3.984e-06	4.6829e-05	sp|Q39224|SRG1_ARATH Protein SRG1 OS=Arabidopsis thaliana GN=SRG1 PE=2 SV=1//2.22834e-92
Csa6M290810	41.1243	416.085	-3.3388	-10.1176	9.0641e-43	2.4846e-40	sp|Q9P3U4|HEL1_SCHPO E3 ubiquitin-protein ligase dbl4 OS=Schizosaccharomyces pombe (strain 972 / ATCC 24843) GN=dbl4 PE=3 SV=1//3.18107e-15
Csa7M448690	516.242	5155.66	-3.32	-9.98664	5.2776e-126	1.1284e-121	sp|Q4R7Y5|DNJB6_MACFA DnaJ homolog subfamily B member 6 OS=Macaca fascicularis GN=DNAJB6 PE=2 SV=1//4.60733e-12
Csa7M434970	11.5645	114.138	-3.303	-9.86966	5.4658e-08	9.9205e-07	sp|O24648|G3OX_PEA Gibberellin 3-beta-dioxygenase 1 OS=Pisum sativum GN=LE PE=1 SV=1//2.84598e-152
Csa4M303700	240.818	2364.73	-3.2957	-9.81984	1.8066e-103	1.2875e-99	sp|P13853|HS17C_ARATH 17.6 kDa class I heat shock protein 3 OS=Arabidopsis thaliana GN=HSP17.6C PE=2 SV=2//4.90808e-61
Csa2M351640	1149.29	11225.7	-3.288	-9.76757	8.2048e-42	2.1394e-39	sp|P41152|HSF30_SOLPE Heat shock factor protein HSF30 OS=Solanum peruvianum GN=HSF30 PE=2 SV=1//1.02029e-109
Csa5M190530	34.6054	335.22	-3.276	-9.68666	6.1823e-10	1.5964e-08	sp|P27880|HSP12_MEDSA 18.2 kDa class I heat shock protein OS=Medicago sativa GN=HSP18.2 PE=2 SV=1//3.40567e-65
Csa3M124790	247.425	2380.89	-3.2664	-9.62242	1.6882e-42	4.5691e-40	-//-
Csa1M642540	4227.15	40372.7	-3.2556	-9.55066	9.9464e-44	2.7982e-41	sp|Q04960|DNJH_CUCSA DnaJ protein homolog OS=Cucumis sativus GN=DNAJ1 PE=2 SV=1//0
Csa5M161900	106.516	987.553	-3.2128	-9.27148	2.4805e-13	1.0102e-11	sp|Q39176|ERLI1_ARATH Lipid transfer protein EARLI 1 OS=Arabidopsis thaliana GN=EARLI1 PE=1 SV=1//2.01486e-20
Csa2M307340	13.02	120.588	-3.2113	-9.26185	2.2966e-06	2.8515e-05	sp|Q67XC9|TPPD_ARATH Probable trehalose-phosphate phosphatase D OS=Arabidopsis thaliana GN=TPPD PE=2 SV=1//2.04496e-145
Csa3M020090	91.4754	807.231	-3.1415	-8.82441	2.829e-31	4.6889e-29	sp|P11890|HS23C_OXYRB Small heat shock protein, chloroplastic OS=Oxybasis rubra GN=HSP23 PE=2 SV=1//7.23941e-50
Csa2M169720	3414.73	30067.2	-3.1383	-8.80486	2.1444e-68	1.581e-65	sp|Q05046|CH62_CUCMA Chaperonin CPN60-2, mitochondrial OS=Cucurbita maxima GN=CPN60-2 PE=1 SV=1//0
Csa5M570400	654.867	5660.44	-3.1116	-8.64341	1.1222e-115	1.1997e-111	sp|P34893|CH10_ARATH 10 kDa chaperonin OS=Arabidopsis thaliana GN=CPN10 PE=3 SV=1//1.34672e-38
Csa5M602120	42.3326	362.104	-3.0966	-8.554	1.0349e-14	4.8523e-13	sp|Q8LC45|XTH33_ARATH Probable xyloglucan endotransglucosylase/hydrolase protein 33 OS=Arabidopsis thaliana GN=XTH33 PE=2 SV=2//2.12702e-128
Csa3M853150	2.2582	19.1004	-3.0804	-8.45849	0.0015998	0.0085621	sp|O49859|C82A4_SOYBN Cytochrome P450 82A4 OS=Glycine max GN=CYP82A4 PE=2 SV=1//5.19919e-159
Csa6M445090	1.66719	14.0027	-3.0702	-8.3989	0.0084686	0.034072	sp|Q8H5N9|PIP21_ORYSJ Probable aquaporin PIP2-1 OS=Oryza sativa subsp. japonica GN=PIP2-1 PE=2 SV=1//1.48746e-93
Csa1M569270	14040.9	115959	-3.0459	-8.25862	5.9918e-49	2.0335e-46	sp|P36181|HSP80_SOLLC Heat shock cognate protein 80 OS=Solanum lycopersicum GN=HSC80 PE=2 SV=1//0
Csa2M351630	644.589	5118.55	-2.9893	-7.94089	1.5268e-25	1.7182e-23	-//-
Csa6M465000	3.81955	29.9092	-2.9691	-7.83048	0.00010485	0.00083993	-//-
Csa1M527860	1807.46	13828.2	-2.9356	-7.65074	3.6808e-67	2.2486e-64	sp|P04793|HSP13_SOYBN 17.5 kDa class I heat shock protein OS=Glycine max GN=HSP17.5-M PE=3 SV=1//1.94522e-25
Csa5M190560	551.385	4192.51	-2.9267	-7.60369	1.3005e-99	5.561e-96	sp|P27396|HSP11_DAUCA 17.8 kDa class I heat shock protein OS=Daucus carota PE=3 SV=1//3.90513e-74
Csa5M514500	5269.82	39878.9	-2.9198	-7.56741	2.9377e-11	9.1294e-10	sp|P09189|HSP7C_PETHY Heat shock cognate 70 kDa protein OS=Petunia hybrida GN=HSP70 PE=2 SV=1//0
Csa2M351620	1852.02	13883.3	-2.9062	-7.49641	5.5917e-50	2.0975e-47	-//-
Csa6M514860	86.9682	649.731	-2.9013	-7.47099	7.39e-06	8.0905e-05	sp|Q94B38|GPT2_ARATH Glucose-6-phosphate/phosphate translocator 2, chloroplastic OS=Arabidopsis thaliana GN=GPT2 PE=2 SV=2//1.03347e-167
Csa3M812750	77.4324	575.7	-2.8943	-7.43483	1.7723e-41	4.511e-39	sp|Q9FDW1|MYB44_ARATH Transcription factor MYB44 OS=Arabidopsis thaliana GN=MYB44 PE=2 SV=1//5.50599e-35
Csa7M044940	5.86607	43.4044	-2.8874	-7.39936	4.0546e-06	4.758e-05	sp|Q9SN22|SCL32_ARATH Scarecrow-like protein 32 OS=Arabidopsis thaliana GN=SCL32 PE=2 SV=1//8.54883e-109
Novel00545	19.9182	146.754	-2.8812	-7.36763	3.8061e-16	2.1083e-14	-//-
Csa3M113300	401.646	2930.91	-2.8674	-7.29749	2.5159e-69	1.9923e-66	sp|P19244|HSP41_PEA 22.7 kDa class IV heat shock protein OS=Pisum sativum GN=HSP22.7 PE=2 SV=1//4.02745e-37
Csa3M825060	13.0818	95.3542	-2.8657	-7.28889	2.5142e-11	7.9171e-10	sp|P23540|RNMC_MOMCH Ribonuclease MC OS=Momordica charantia PE=1 SV=1//8.87398e-57
Csa3M733980	2.63753	19.1427	-2.8595	-7.25764	0.0031323	0.015022	sp|Q9LHS9|RBE_ARATH Probable transcriptional regulator RABBIT EARS OS=Arabidopsis thaliana GN=RBE PE=2 SV=2//8.28937e-17
Csa5M098990	3.60787	26.1018	-2.8549	-7.23453	0.00053934	0.003431	-//-
Csa7M312930	264.406	1892.19	-2.8392	-7.15623	1.2481e-76	1.5698e-73	sp|Q02028|HSP7S_PEA Stromal 70 kDa heat shock-related protein, chloroplastic OS=Pisum sativum GN=HSP70 PE=2 SV=1//0
Csa2M000460	174.395	1214.96	-2.8005	-6.96682	3.807e-57	1.7695e-54	sp|Q9SU79|PAO5_ARATH Probable polyamine oxidase 5 OS=Arabidopsis thaliana GN=PAO5 PE=2 SV=1//2.00233e-173
Csa5M512930	24656.4	171330	-2.7967	-6.94849	2.3548e-35	4.5771e-33	sp|P27322|HSP72_SOLLC Heat shock cognate 70 kDa protein 2 OS=Solanum lycopersicum GN=HSC-2 PE=2 SV=1//0
Csa5M350590	602.01	4166.81	-2.7911	-6.92157	3.9465e-68	2.7219e-65	sp|Q8LPN7|RNG1L_ARATH E3 ubiquitin-protein ligase RING1-like OS=Arabidopsis thaliana GN=At3g19950 PE=1 SV=1//2.65764e-98
Csa1M569290	9475.56	65545.6	-2.7902	-6.91726	1.245e-46	3.973e-44	sp|P36181|HSP80_SOLLC Heat shock cognate protein 80 OS=Solanum lycopersicum GN=HSC80 PE=2 SV=1//7.52956e-54
Csa1M574980	7.80675	53.2824	-2.7709	-6.82534	8.6332e-07	1.1986e-05	sp|Q3V050|S47A2_MOUSE Multidrug and toxin extrusion protein 2 OS=Mus musculus GN=Slc47a2 PE=1 SV=1//4.59358e-56
Csa4M652050	880.847	5953.81	-2.7569	-6.75942	9.5816e-97	3.4144e-93	sp|Q0E3C8|CLPB3_ORYSJ Chaperone protein ClpB3, mitochondrial OS=Oryza sativa subsp. japonica GN=CLPB3 PE=2 SV=3//0
Csa6M507520	2.15236	14.4469	-2.7468	-6.71227	0.012989	0.048032	sp|P06215|CHIT_PHAVU Endochitinase OS=Phaseolus vulgaris PE=1 SV=1//1.27389e-142
Novel00646	25.2551	167.843	-2.7325	-6.64606	1.0799e-09	2.6631e-08	--
Csa3M035330	3037.86	20118.9	-2.7274	-6.62261	1.7356e-23	1.7023e-21	sp|Q9STH1|HSOP3_ARATH Hsp70-Hsp90 organizing protein 3 OS=Arabidopsis thaliana GN=HOP3 PE=2 SV=1//0
Csa6M366390	95.7538	631.521	-2.7214	-6.59512	2.9822e-43	8.2809e-41	sp|Q96558|UGDH1_SOYBN UDP-glucose 6-dehydrogenase 1 OS=Glycine max GN=UGD1 PE=2 SV=1//0
Novel00191	22.7056	148.362	-2.708	-6.53415	1.7593e-15	9.0421e-14	-//-
Csa6M147530	8332.5	53463.7	-2.6817	-6.41611	1.3136e-96	4.0123e-93	sp|P08926|RUBA_PEA RuBisCO large subunit-binding protein subunit alpha, chloroplastic OS=Pisum sativum PE=1 SV=2//0
Csa1M039100	2786.08	17752.2	-2.6717	-6.3718	2.0853e-13	8.5412e-12	sp|P42730|CLPB1_ARATH Chaperone protein ClpB1 OS=Arabidopsis thaliana GN=CLPB1 PE=1 SV=2//0
Csa2M416070	26.6047	168.942	-2.6668	-6.35019	2.1053e-07	3.3516e-06	sp|F4IN23|BZP34_ARATH Basic leucine zipper 34 OS=Arabidopsis thaliana GN=BZIP34 PE=1 SV=1//2.4585e-70
Csa7M414490	13.0818	82.4301	-2.6556	-6.30108	3.5006e-09	7.862e-08	sp|Q94K41|SDR3B_ARATH Short-chain dehydrogenase reductase 3b OS=Arabidopsis thaliana GN=SDR3b PE=2 SV=1//2.29417e-90
Csa5M622440	83.6509	524.108	-2.6474	-6.26537	1.0655e-08	2.216e-07	-//-
Csa7M446710	6359.98	39485.4	-2.6342	-6.20831	1.8912e-37	3.8881e-35	sp|Q9S7C0|HSP7O_ARATH Heat shock 70 kDa protein 14 OS=Arabidopsis thaliana GN=HSP70-14 PE=2 SV=1//0
Csa1M478040	34.6495	214.314	-2.6288	-6.18511	6.3022e-20	4.8296e-18	-//-
Csa3M881680	19.9182	122.852	-2.6248	-6.16799	1.6832e-12	6.1623e-11	sp|Q6GQN4|FA32A_DANRE Protein FAM32A-like OS=Danio rerio GN=fam32al PE=3 SV=1//2.69922e-08
Csa5M646740	18.1892	111.874	-2.6207	-6.15048	8.8665e-12	2.9714e-10	sp|Q38806|HSP22_ARATH 22.0 kDa heat shock protein OS=Arabidopsis thaliana GN=HSP22.0 PE=2 SV=1//1.36212e-56
Csa1M033050	4.19888	25.7422	-2.6161	-6.1309	0.0011131	0.0063195	sp|O04395|FLS_MATIN Flavonol synthase/flavanone 3-hydroxylase (Fragment) OS=Matthiola incana PE=2 SV=1//7.17241e-27
Csa7M388340	5.16922	31.5591	-2.61	-6.10504	0.00029957	0.002085	sp|O23341|OFP11_ARATH Transcription repressor OFP11 OS=Arabidopsis thaliana GN=OFP11 PE=2 SV=1//9.50087e-13
Csa6M133760	1776.37	10821.7	-2.6069	-6.09193	3.2015e-40	7.282e-38	sp|P35131|UBC8_ARATH Ubiquitin-conjugating enzyme E2 8 OS=Arabidopsis thaliana GN=UBC8 PE=1 SV=1//1.5555e-101
Csa4M643100	35.4699	213.405	-2.5889	-6.0164	4.185e-19	2.9338e-17	-//-
Novel00440	15.9751	95.7559	-2.5835	-5.99392	2.2141e-10	6.1005e-09	--
Csa7M387720	2865.32	17113	-2.5783	-5.97236	1.3434e-34	2.4761e-32	sp|Q9LUH8|HFA6B_ARATH Heat stress transcription factor A-6b OS=Arabidopsis thaliana GN=HSFA6b PE=2 SV=1//1.87595e-112
Csa1M032990	12.0056	71.283	-2.5698	-5.93727	6.5758e-08	1.1707e-06	sp|Q9LJX1|PRE5_ARATH Transcription factor PRE5 OS=Arabidopsis thaliana GN=PRE5 PE=1 SV=1//1.11814e-15
Csa6M517310	4.19888	24.8115	-2.5629	-5.90894	0.0016136	0.0086231	sp|Q9SCW4|HFB2A_ARATH Heat stress transcription factor B-2a OS=Arabidopsis thaliana GN=HSFB2A PE=2 SV=1//6.78426e-32
Csa7M074970	91.9343	541.158	-2.5574	-5.88646	9.2929e-26	1.0682e-23	sp|Q6RYA0|SABP2_TOBAC Salicylic acid-binding protein 2 OS=Nicotiana tabacum GN=SABP2 PE=1 SV=1//3.80791e-54
Csa1M599450	7172.23	42184.4	-2.5562	-5.88156	1.2222e-55	5.3328e-53	sp|P08927|RUBB_PEA RuBisCO large subunit-binding protein subunit beta, chloroplastic OS=Pisum sativum PE=1 SV=2//0
Csa6M425130	3.1227	17.7678	-2.5084	-5.68989	0.0096708	0.038014	sp|Q6NMR8|FAF3_ARATH Protein FANTASTIC FOUR 3 OS=Arabidopsis thaliana GN=FAF3 PE=2 SV=1//5.51208e-20
Csa4M329560	32.5767	184.891	-2.5048	-5.67571	4.5762e-16	2.5153e-14	-//-
Csa3M893390	12.5348	71.0925	-2.5038	-5.67177	7.0435e-08	1.2487e-06	sp|Q9LXA9|BH061_ARATH Transcription factor bHLH61 OS=Arabidopsis thaliana GN=BHLH61 PE=2 SV=1//1.28187e-46
Csa2M249260	187.53	1060.76	-2.4999	-5.65646	2.3817e-41	5.9212e-39	sp|P24068|OCS1_MAIZE Ocs element-binding factor 1 OS=Zea mays GN=OBF1 PE=2 SV=2//3.79768e-19
Csa5M168830	30.6978	173.638	-2.4999	-5.65646	1.1858e-06	1.5806e-05	-//-
Csa4M004780	93.5574	528.741	-2.4986	-5.65137	4.8823e-17	2.9077e-15	sp|O95372|LYPA2_HUMAN Acyl-protein thioesterase 2 OS=Homo sapiens GN=LYPLA2 PE=1 SV=1//4.66217e-30
Csa3M690310	594.626	3339.61	-2.4896	-5.61622	7.7511e-74	7.8917e-71	sp|Q9LDC0|FKB42_ARATH Peptidyl-prolyl cis-trans isomerase FKBP42 OS=Arabidopsis thaliana GN=FKBP42 PE=1 SV=1//0
Csa2M354620	44.8821	250.865	-2.4827	-5.58943	1.5743e-20	1.256e-18	-//-
Csa1M145960	1491.14	8304.25	-2.4774	-5.56893	1.5717e-84	2.8004e-81	sp|Q9FMY5|U2AFB_ARATH Splicing factor U2af small subunit B OS=Arabidopsis thaliana GN=U2AF35B PE=1 SV=1//1.23104e-115
Csa3M730990	251.183	1395.43	-2.4739	-5.55544	1.0458e-55	4.6583e-53	sp|Q9SR96|DNJ63_ARATH DnaJ protein ERDJ3A OS=Arabidopsis thaliana GN=ERDJ3A PE=1 SV=1//6.38694e-31
Csa2M006080	3.22854	17.7678	-2.4603	-5.50331	0.0095331	0.037586	sp|Q5ZLX5|ZRAB2_CHICK Zinc finger Ran-binding domain-containing protein 2 OS=Gallus gallus GN=ZRANB2 PE=2 SV=1//1.73446e-06
Csa1M423100	196.695	1074.59	-2.4498	-5.4634	3.9535e-38	8.3692e-36	sp|Q54DY9|BCS1B_DICDI Probable mitochondrial chaperone BCS1-B OS=Dictyostelium discoideum GN=bcsl1b PE=3 SV=1//9.8607e-30
Csa3M822100	52.8565	287.987	-2.4459	-5.44865	8.4605e-16	4.5224e-14	sp|O80366|ARR9_ARATH Two-component response regulator ARR9 OS=Arabidopsis thaliana GN=ARR9 PE=1 SV=1//1.078e-74
Csa3M166310	29.1805	155.553	-2.4143	-5.33061	1.4034e-13	5.9183e-12	sp|O64815|HLS1L_ARATH Probable N-acetyltransferase HLS1-like OS=Arabidopsis thaliana GN=At2g23060 PE=2 SV=1//1.86589e-57
Csa5M571500	4.78989	25.3826	-2.4058	-5.29929	0.0021469	0.010919	sp|Q9FGW0|FLA20_ARATH Putative fasciclin-like arabinogalactan protein 20 OS=Arabidopsis thaliana GN=FLA20 PE=3 SV=1//2.27468e-45
Csa2M009620	4.95753	26.0172	-2.3918	-5.24812	0.0025783	0.012737	sp|Q9LN20|P4H3_ARATH Probable prolyl 4-hydroxylase 3 OS=Arabidopsis thaliana GN=P4H3 PE=2 SV=1//1.82707e-142
Csa5M198120	70.5342	364.346	-2.3689	-5.16547	7.3214e-15	3.4864e-13	sp|P02519|HSP11_SOYBN 17.3 kDa class I heat shock protein OS=Glycine max GN=HSP17.3-B PE=3 SV=1//2.51912e-60
Csa7M069190	570.809	2942.48	-2.366	-5.1551	5.8694e-37	1.1839e-34	-//-
Csa4M193240	2135.24	10956	-2.3593	-5.13121	1.2928e-79	1.8427e-76	-//-
Novel00014	13.1877	66.862	-2.342	-5.07005	9.2616e-07	1.2751e-05	--
Csa1M616330	97.9502	495.575	-2.339	-5.05952	2.9252e-30	4.6674e-28	sp|Q9LPR8|SCL3_ARATH Scarecrow-like protein 3 OS=Arabidopsis thaliana GN=SCL3 PE=2 SV=1//6.9751e-173
Csa7M363060	4185.41	20802.6	-2.3133	-4.97019	1.1058e-65	6.5674e-63	sp|Q38931|FKB62_ARATH Peptidyl-prolyl cis-trans isomerase FKBP62 OS=Arabidopsis thaliana GN=FKBP62 PE=1 SV=2//0
Csa7M222870	262.976	1305.56	-2.3117	-4.96468	7.8638e-21	6.442e-19	-//-
Csa4M312240	62.5158	308.779	-2.3043	-4.93928	6.0818e-07	8.7483e-06	sp|O82647|PDC1_ARATH Pyruvate decarboxylase 1 OS=Arabidopsis thaliana GN=PDC1 PE=2 SV=1//0
Csa1M527850	54.8412	270.6	-2.3028	-4.93414	1.3646e-19	1.0026e-17	sp|U3UA11|UGT7_CATRO UDP-glucose iridoid glucosyltransferase OS=Catharanthus roseus GN=UGT76A2 PE=1 SV=1//1.11972e-133
Csa6M450430	225.302	1101.31	-2.2893	-4.88819	4.4726e-44	1.31e-41	-//-
Csa2M381870	527.657	2546.34	-2.2708	-4.82591	6.2951e-27	7.7801e-25	sp|Q9LFP0|APT5_ARATH Adenine phosphoribosyltransferase 5 OS=Arabidopsis thaliana GN=APT5 PE=1 SV=1//1.24772e-100
Csa4M022940	13.1877	63.5834	-2.2695	-4.82156	2.8213e-06	3.4293e-05	sp|A2WW87|GAM1_ORYSI Transcription factor GAMYB OS=Oryza sativa subsp. indica GN=GAM1 PE=2 SV=1//8.0177e-36
Csa6M497240	70.4987	337.335	-2.2585	-4.78494	2.4814e-22	2.2576e-20	sp|Q9LSK9|Y5566_ARATH Uncharacterized protein At5g65660 OS=Arabidopsis thaliana GN=At5g65660 PE=2 SV=1//1.36608e-24
Novel00351	16.2045	76.8459	-2.2456	-4.74234	3.809e-07	5.7596e-06	--
Csa6M111370	1309	6194.27	-2.2425	-4.73216	1.545e-27	2.0266e-25	sp|P36183|ENPL_HORVU Endoplasmin homolog OS=Hordeum vulgare PE=2 SV=1//0
Csa4M303040	72.8805	344.505	-2.2409	-4.72692	2.0107e-05	0.00019541	sp|P0CI03|PTR28_ARATH Protein NRT1/ PTR FAMILY 5.6 OS=Arabidopsis thaliana GN=NPF5.6 PE=2 SV=1//0
Csa5M506320	15.887	74.3499	-2.2265	-4.67997	2.5031e-06	3.0811e-05	sp|O80638|WTR14_ARATH WAT1-related protein At2g39510 OS=Arabidopsis thaliana GN=At2g39510 PE=2 SV=1//1.34101e-87
Csa2M070310	341.838	1595.76	-2.2229	-4.66831	6.2244e-50	2.2946e-47	sp|P26413|HSP70_SOYBN Heat shock 70 kDa protein OS=Glycine max GN=HSP70 PE=3 SV=1//0
Csa5M434550	128.092	597.189	-2.221	-4.66216	3.7475e-08	7.0286e-07	sp|O80366|ARR9_ARATH Two-component response regulator ARR9 OS=Arabidopsis thaliana GN=ARR9 PE=1 SV=1//1.23862e-62
Csa7M387160	277.955	1291	-2.2156	-4.64475	2.3102e-19	1.6575e-17	sp|Q9M1W4|HMT2_ARATH Homocysteine S-methyltransferase 2 OS=Arabidopsis thaliana GN=HMT-2 PE=1 SV=1//3.2034e-170
Csa1M095540	5.16922	23.7539	-2.2001	-4.59511	0.0058252	0.02505	sp|F4I9E1|NFD4_ARATH Protein NUCLEAR FUSION DEFECTIVE 4 OS=Arabidopsis thaliana GN=NFD4 PE=3 SV=1//2.96477e-06
Csa1M418800	51.3306	234.747	-2.1932	-4.57319	4.6065e-11	1.3951e-09	sp|Q9FHH5|GDU3_ARATH Protein GLUTAMINE DUMPER 3 OS=Arabidopsis thaliana GN=GDU3 PE=2 SV=1//7.38124e-19
Csa6M445000	520.467	2377.04	-2.1913	-4.56717	6.9257e-54	2.8476e-51	-//-
Csa4M303710	7.59506	34.4781	-2.1825	-4.53939	0.0010012	0.0057775	-//-
Csa2M247580	22.1764	100.134	-2.1748	-4.51523	6.8444e-07	9.7107e-06	sp|Q1LZ86|ABHD6_BOVIN Monoacylglycerol lipase ABHD6 OS=Bos taurus GN=ABHD6 PE=2 SV=1//1.31239e-12
Csa7M075610	151.433	677.146	-2.1608	-4.47163	9.436e-32	1.6012e-29	-//-
Csa5M198160	57.3288	254.757	-2.1518	-4.44382	1.3369e-14	6.2006e-13	sp|Q00265|PCNA2_DAUCA Proliferating cell nuclear antigen large form OS=Daucus carota PE=2 SV=1//2.05607e-168
Csa1M527870	4686.46	20793.2	-2.1495	-4.43674	3.878e-19	2.7365e-17	sp|Q9ZW31|HS17B_ARATH 17.6 kDa class I heat shock protein 2 OS=Arabidopsis thaliana GN=HSP17.6B PE=2 SV=1//3.22067e-52
Csa5M139730	7.95664	35.2819	-2.1487	-4.43428	0.0004436	0.0029085	sp|P17541|CHIA_CUCSA Acidic endochitinase OS=Cucumis sativus PE=1 SV=1//6.40357e-129
Csa6M405320	94.4659	417.587	-2.1442	-4.42047	1.3186e-23	1.2992e-21	sp|Q9SV31|PIP25_ARATH Probable aquaporin PIP2-5 OS=Arabidopsis thaliana GN=PIP2-5 PE=1 SV=1//4.55023e-153
Csa1M479610	9516	41899.8	-2.1385	-4.40304	2.6857e-70	2.3926e-67	sp|P48534|APX1_PEA L-ascorbate peroxidase, cytosolic OS=Pisum sativum GN=APX1 PE=1 SV=2//6.51511e-130
Csa5M149330	3930.71	17243.5	-2.1332	-4.38689	2.9128e-26	3.4408e-24	sp|Q03685|BIP5_TOBAC Luminal-binding protein 5 OS=Nicotiana tabacum GN=BIP5 PE=2 SV=1//0
Csa5M591720	3739.42	16328.1	-2.1265	-4.36657	5.8409e-53	2.3563e-50	sp|P31170|HS25P_ARATH 25.3 kDa heat shock protein, chloroplastic OS=Arabidopsis thaliana GN=HSP25.3 PE=2 SV=1//4.84821e-30
Csa2M362450	73.1185	318.489	-2.1229	-4.35569	4.2754e-07	6.3704e-06	sp|Q67YU0|CKX5_ARATH Cytokinin dehydrogenase 5 OS=Arabidopsis thaliana GN=CKX5 PE=2 SV=1//0
Csa6M489970	35.6816	155.194	-2.1208	-4.34935	1.2734e-11	4.1821e-10	sp|Q8L3W1|VRN1_ARATH B3 domain-containing transcription factor VRN1 OS=Arabidopsis thaliana GN=VRN1 PE=1 SV=1//1.71496e-12
Csa7M048120	165.37	718.392	-2.1191	-4.34423	4.471e-23	4.2676e-21	sp|Q9S7R3|LSH10_ARATH Protein LIGHT-DEPENDENT SHORT HYPOCOTYLS 10 OS=Arabidopsis thaliana GN=LSH10 PE=1 SV=1//1.25756e-78
Csa6M446520	259.193	1123.16	-2.1155	-4.3334	2.4963e-39	5.5597e-37	-//-
Csa3M626150	67.4115	290.547	-2.1077	-4.31004	8.2187e-18	5.2612e-16	-//-
Csa6M125250	240.694	1035.8	-2.1055	-4.30347	4.0571e-38	8.5044e-36	sp|Q9LMA1|FMO1_ARATH Probable flavin-containing monooxygenase 1 OS=Arabidopsis thaliana GN=FMO1 PE=2 SV=1//2.36263e-113
Csa3M175740	13.3375	57.3646	-2.1047	-4.30108	0.0038718	0.017907	sp|P17407|21KD_DAUCA 21 kDa protein OS=Daucus carota PE=2 SV=1//1.09482e-40
Csa5M468980	6.35124	27.244	-2.1008	-4.28947	0.0038895	0.017969	sp|Q9SLN8|DBR_TOBAC 2-alkenal reductase (NADP(+)-dependent) OS=Nicotiana tabacum GN=DBR PE=1 SV=1//1.82087e-149
Csa2M000880	161.207	688.97	-2.0955	-4.27374	6.33e-31	1.0411e-28	sp|Q9SZE1|3HID1_ARATH Probable 3-hydroxyisobutyrate dehydrogenase-like 1, mitochondrial OS=Arabidopsis thaliana GN=At4g29120 PE=2 SV=1//1.02752e-147
Csa4M443110	103.772	438.083	-2.0778	-4.22163	2.4113e-08	4.6741e-07	sp|Q9SZB9|PER47_ARATH Peroxidase 47 OS=Arabidopsis thaliana GN=PER47 PE=2 SV=2//2.9936e-155
Csa3M792060	864.43	3646.62	-2.0767	-4.21841	2.972e-55	1.2709e-52	sp|Q9LHP2|SL30A_ARATH Serine/arginine-rich SC35-like splicing factor SCL30A OS=Arabidopsis thaliana GN=SCL30A PE=1 SV=1//1.34254e-36
Csa3M009550	105.395	437.47	-2.0534	-4.15083	6.0483e-23	5.7221e-21	-//-
Csa7M067360	5.97192	24.7481	-2.0511	-4.14422	0.007155	0.029648	sp|Q8LGU1|AB8C_ARATH ABC transporter C family member 8 OS=Arabidopsis thaliana GN=ABCC8 PE=2 SV=3//1.83493e-14
Csa1M701260	9.57979	39.6393	-2.0489	-4.1379	0.00047318	0.0030732	sp|F4HYR6|SBT24_ARATH Subtilisin-like protease SBT2.4 OS=Arabidopsis thaliana GN=SBT2.4 PE=1 SV=1//2.19811e-112
Csa2M360620	322.952	1330.92	-2.043	-4.12102	1.0256e-40	2.4638e-38	sp|Q9FDW1|MYB44_ARATH Transcription factor MYB44 OS=Arabidopsis thaliana GN=MYB44 PE=2 SV=1//4.15663e-50
Csa4M189010	7.91259	32.4898	-2.0378	-4.10619	0.0018443	0.0096571	sp|O64470|SHT_ARATH Spermidine hydroxycinnamoyl transferase OS=Arabidopsis thaliana GN=SHT PE=1 SV=1//1.04723e-99
Csa1M246610	55.0884	225.017	-2.0302	-4.08461	5.8714e-14	2.5568e-12	sp|Q3E9B4|OFP8_ARATH Transcription repressor OFP8 OS=Arabidopsis thaliana GN=OFP8 PE=2 SV=1//1.35463e-17
Csa6M080390	750.814	3046.55	-2.0206	-4.05753	1.993e-50	7.6095e-48	sp|A5GNB0|CH10_SYNPW 10 kDa chaperonin OS=Synechococcus sp. (strain WH7803) GN=groS PE=3 SV=1//1.99937e-09
Csa2M361440	287.808	1165.21	-2.0174	-4.04854	2.7907e-37	5.6827e-35	sp|Q8LFA9|METL2_ARATH Methyltransferase-like protein 2 OS=Arabidopsis thaliana GN=At1g19340 PE=2 SV=2//2.94752e-138
Csa4M001970	512.369	2065.93	-2.0115	-4.03201	1.6831e-11	5.4198e-10	sp|P42736|RAP23_ARATH Ethylene-responsive transcription factor RAP2-3 OS=Arabidopsis thaliana GN=RAP2-3 PE=1 SV=2//1.29234e-33
Csa3M800690	3690.05	14856.3	-2.0094	-4.02615	5.4135e-28	7.4139e-26	sp|O95433|AHSA1_HUMAN Activator of 90 kDa heat shock protein ATPase homolog 1 OS=Homo sapiens GN=AHSA1 PE=1 SV=1//5.92721e-44
Csa1M651680	1009.06	4039.52	-2.0012	-4.00333	1.0251e-39	2.3072e-37	-//-
Csa2M004730	134.937	539.677	-1.9998	-3.99945	4.7413e-25	5.0942e-23	sp|Q9SMV7|MSH7_ARATH DNA mismatch repair protein MSH7 OS=Arabidopsis thaliana GN=MSH7 PE=1 SV=1//0
Csa1M710160	375.128	1496.43	-1.9961	-3.9892	2.0897e-19	1.5044e-17	sp|Q6TPK4|CYT1_ACTDE Cysteine proteinase inhibitor 1 OS=Actinidia deliciosa PE=1 SV=1//9.2158e-08
Csa1M597130	5.86607	23.352	-1.9931	-3.98091	0.0097987	0.03842	-//-
Csa6M434340	515.332	2050.94	-1.9927	-3.97981	3.2474e-45	9.6435e-43	sp|Q9LPS1|HXK3_ARATH Hexokinase-3 OS=Arabidopsis thaliana GN=At1g50460 PE=1 SV=1//0
Csa4M179170	3680.09	14628.1	-1.9909	-3.97485	2.3505e-27	2.9915e-25	sp|Q01899|HSP7M_PHAVU Heat shock 70 kDa protein, mitochondrial OS=Phaseolus vulgaris PE=2 SV=1//0
Csa4M501830	10.9912	43.4044	-1.9815	-3.94903	0.00061035	0.0038135	sp|Q9C8U9|P2A04_ARATH Uncharacterized protein PHLOEM PROTEIN 2-LIKE A4 OS=Arabidopsis thaliana GN=PP2A4 PE=4 SV=1//1.60607e-18
Csa1M033240	24.3906	96.052	-1.9775	-3.9381	0.00017403	0.0013069	-//-
Csa5M135340	3657.77	14197.7	-1.9566	-3.88146	3.6101e-58	1.7951e-55	sp|P51819|HSP83_IPONI Heat shock protein 83 OS=Ipomoea nil GN=HSP83A PE=2 SV=1//0
Csa3M133200	13.611	52.7747	-1.9551	-3.87743	9.1337e-05	0.00074417	sp|Q9LHP4|RCH2_ARATH Receptor-like protein kinase 2 OS=Arabidopsis thaliana GN=RCH2 PE=1 SV=1//0
Csa4M192030	6.2454	24.1981	-1.954	-3.87447	0.010423	0.040328	sp|Q6J9S1|RA211_ARATH Ethylene-responsive transcription factor RAP2-11 OS=Arabidopsis thaliana GN=RAP2-11 PE=2 SV=1//1.05813e-22
Csa6M078510	17.9775	69.6118	-1.9531	-3.87206	1.1367e-05	0.00011849	sp|Q6NKQ9|CRR15_ARATH Cysteine-rich repeat secretory protein 15 OS=Arabidopsis thaliana GN=CRRSP15 PE=1 SV=1//2.3636e-84
Csa1M602030	129.195	497.923	-1.9464	-3.85412	7.8953e-23	7.4039e-21	sp|O64864|YLS3_ARATH Protein YLS3 OS=Arabidopsis thaliana GN=YLS3 PE=2 SV=1//7.92234e-29
Csa2M055560	22.6438	87.1048	-1.9436	-3.84664	5.0292e-07	7.3802e-06	sp|Q945K2|MDL2_PRUDU (R)-mandelonitrile lyase 2 OS=Prunus dulcis GN=MDL2 PE=1 SV=1//0
Csa5M571570	103.411	397.09	-1.9411	-3.83998	1.0089e-19	7.5427e-18	sp|Q9QYI7|DNJB8_MOUSE DnaJ homolog subfamily B member 8 OS=Mus musculus GN=Dnajb8 PE=2 SV=1//4.23652e-17
Csa3M731020	928.057	3558.92	-1.9392	-3.83493	5.0367e-49	1.7369e-46	-//-
Csa5M430000	21.5414	82.557	-1.9383	-3.83254	3.4123e-06	4.0782e-05	sp|Q9FGH9|E70B1_ARATH Exocyst complex component EXO70B1 OS=Arabidopsis thaliana GN=EXO70B1 PE=1 SV=1//3.94759e-115
Csa3M730160	13.8845	53.1978	-1.9379	-3.83148	0.00010303	0.00082878	sp|F4HNU8|OFP4_ARATH Transcription repressor OFP4 OS=Arabidopsis thaliana GN=OFP4 PE=1 SV=1//2.97443e-26
Csa2M363030	200.505	765.813	-1.9334	-3.81954	0.0069908	0.029057	sp|Q94AP3|WAT1_ARATH Protein WALLS ARE THIN 1 OS=Arabidopsis thaliana GN=WAT1 PE=1 SV=1//0
Csa4M286960	214.628	819.162	-1.9323	-3.81663	1.5048e-29	2.3148e-27	sp|Q8GSM2|LOX23_HORVU Lipoxygenase 2.3, chloroplastic OS=Hordeum vulgare GN=LOX2.3 PE=1 SV=1//4.15763e-06
Csa3M743950	8.71529	33.209	-1.93	-3.81055	0.0019266	0.010001	sp|P83332|TLP1_PRUPE Thaumatin-like protein 1 OS=Prunus persica PE=2 SV=1//7.92473e-95
Csa7M047380	8.5036	32.2994	-1.9254	-3.79842	0.0029604	0.014343	-//-
Csa5M197120	3831.57	14530	-1.923	-3.79211	1.1536e-31	1.9421e-29	sp|P19037|HS181_ARATH 18.1 kDa class I heat shock protein OS=Arabidopsis thaliana GN=HSP18.1 PE=2 SV=1//7.65123e-76
Csa1M420340	46.567	176.515	-1.9224	-3.79053	5.0037e-11	1.5047e-09	sp|Q6YU51|DXS2_ORYSJ Probable 1-deoxy-D-xylulose-5-phosphate synthase 2, chloroplastic OS=Oryza sativa subsp. japonica GN=Os07g0190000 PE=2 SV=1//0
Csa7M390190	15.0665	56.9417	-1.9181	-3.77925	6.9776e-05	0.00058851	-//-
Csa6M103510	76.85	288.939	-1.9107	-3.75991	3.7129e-09	8.2867e-08	-//-
Csa1M533380	83.7922	314.639	-1.9088	-3.75497	7.5642e-17	4.4189e-15	sp|Q42381|HLS1_ARATH Probable N-acetyltransferase HLS1 OS=Arabidopsis thaliana GN=HLS1 PE=1 SV=1//4.88939e-115
Csa1M515990	7.1099	26.5883	-1.9029	-3.73964	0.0095969	0.037775	sp|P0C041|ATL53_ARATH Putative RING-H2 finger protein ATL53 OS=Arabidopsis thaliana GN=ATL53 PE=3 SV=2//1.04687e-16
Csa3M354520	52.7066	196.779	-1.9005	-3.73343	8.4178e-12	2.8299e-10	sp|Q700C7|SPCH_ARATH Transcription factor SPEECHLESS OS=Arabidopsis thaliana GN=SPCH PE=1 SV=1//2.51771e-37
Csa6M139130	16.0987	60.0934	-1.9003	-3.73291	7.2808e-05	0.00061089	sp|Q9SHE9|LBD4_ARATH LOB domain-containing protein 4 OS=Arabidopsis thaliana GN=LBD4 PE=2 SV=1//2.53233e-58
Csa6M118330	1207.37	4506.69	-1.9002	-3.73265	6.6384e-44	1.8925e-41	sp|Q9SII5|EXOL5_ARATH Protein EXORDIUM-like 5 OS=Arabidopsis thaliana GN=EXL5 PE=2 SV=1//6.65472e-148
Csa4M641680	17.8717	66.6293	-1.8985	-3.72825	0.00097186	0.0056389	sp|Q8L9J9|CAES_ARATH Probable carbohydrate esterase At4g34215 OS=Arabidopsis thaliana GN=At4g34215 PE=1 SV=2//3.93292e-83
Csa4M436980	197.445	734.764	-1.8958	-3.72128	1.8473e-22	1.7025e-20	sp|O80366|ARR9_ARATH Two-component response regulator ARR9 OS=Arabidopsis thaliana GN=ARR9 PE=1 SV=1//1.25584e-57
Csa4M625030	26.3753	97.8079	-1.8908	-3.70841	4.1328e-07	6.1835e-06	sp|Q9SUK9|P2C55_ARATH Probable protein phosphatase 2C 55 OS=Arabidopsis thaliana GN=At4g16580 PE=2 SV=2//3.15667e-55
Csa5M517800	77.0972	285.808	-1.8903	-3.70712	4.3662e-15	2.171e-13	sp|Q0WUQ1|BAG1_ARATH BAG family molecular chaperone regulator 1 OS=Arabidopsis thaliana GN=BAG1 PE=1 SV=1//4.16046e-19
Csa3M124880	635.389	2354.87	-1.8899	-3.7061	3.3577e-42	8.974e-40	sp|O64644|SAP18_ARATH Histone deacetylase complex subunit SAP18 OS=Arabidopsis thaliana GN=At2g45640 PE=1 SV=1//9.57288e-57
Csa7M390050	41.38	152.592	-1.8827	-3.68765	6.0289e-10	1.5644e-08	sp|Q8RVH5|7SBG2_SOYBN Basic 7S globulin 2 OS=Glycine max PE=1 SV=1//7.10627e-53
Csa7M048030	333.035	1225.41	-1.8795	-3.67948	7.0932e-15	3.3928e-13	-//-
Csa4M002510	47.5814	175.035	-1.8792	-3.67871	4.6265e-10	1.2303e-08	sp|Q9SRW9|CSLD5_ARATH Cellulose synthase-like protein D5 OS=Arabidopsis thaliana GN=CSLD5 PE=2 SV=1//0
Csa3M902350	7.21574	26.5037	-1.877	-3.6731	0.0095788	0.03771	-//-
Csa7M193730	8.01844	29.4016	-1.8745	-3.66675	0.004709	0.020971	sp|P0C8L4|Y4648_ARATH Uncharacterized protein At4g26485 OS=Arabidopsis thaliana GN=At4g26485 PE=4 SV=1//5.51504e-39
Csa4M312880	182.095	662.17	-1.8625	-3.63637	3.8774e-25	4.2182e-23	sp|O80920|PYL4_ARATH Abscisic acid receptor PYL4 OS=Arabidopsis thaliana GN=PYL4 PE=1 SV=1//4.81184e-79
Csa6M052090	654.91	2377.61	-1.8601	-3.63033	9.1585e-42	2.3593e-39	sp|Q9NUJ3|T11L1_HUMAN T-complex protein 11-like protein 1 OS=Homo sapiens GN=TCP11L1 PE=1 SV=1//7.0517e-09
Csa2M122520	6378.95	23022.6	-1.8517	-3.60925	1.4739e-27	1.9452e-25	sp|Q02028|HSP7S_PEA Stromal 70 kDa heat shock-related protein, chloroplastic OS=Pisum sativum GN=HSP70 PE=2 SV=1//0
Csa2M370390	2686.39	9657.9	-1.846	-3.59502	1.8132e-47	5.874e-45	-//-
Csa4M286950	828.548	2965.88	-1.8398	-3.5796	1.8917e-26	2.2722e-24	sp|P38418|LOX2_ARATH Lipoxygenase 2, chloroplastic OS=Arabidopsis thaliana GN=LOX2 PE=1 SV=1//6.76775e-17
Csa5M152830	226.201	807.295	-1.8355	-3.56895	1.906e-27	2.4848e-25	-//-
Csa1M013180	8.98877	31.961	-1.8301	-3.55562	0.0042521	0.019339	sp|Q92JK8|CLPB_RICCN Chaperone protein ClpB OS=Rickettsia conorii (strain ATCC VR-613 / Malish 7) GN=clpB PE=3 SV=1//7.02381e-20
Csa3M483750	27.4515	97.1733	-1.8237	-3.53988	9.5024e-07	1.3057e-05	-//-
Csa7M043050	21.8852	77.3747	-1.8219	-3.53547	5.031e-06	5.7616e-05	sp|Q5E930|SLAH1_ARATH S-type anion channel SLAH1 OS=Arabidopsis thaliana GN=SLAH1 PE=2 SV=1//3.65392e-98
Csa6M504680	60.178	212.347	-1.8191	-3.52861	7.7359e-12	2.6171e-10	sp|Q9LP24|Y1571_ARATH Probable leucine-rich repeat receptor-like protein kinase At1g35710 OS=Arabidopsis thaliana GN=At1g35710 PE=2 SV=1//4.91386e-41
Csa2M060450	95.1628	334.521	-1.8136	-3.51518	0.00079218	0.0047498	sp|Q9SZW4|HMA2_ARATH Cadmium/zinc-transporting ATPase HMA2 OS=Arabidopsis thaliana GN=HMA2 PE=2 SV=1//0
Csa5M605760	958.73	3366.37	-1.812	-3.51129	1.3513e-28	1.9789e-26	sp|Q9C554|EXPA1_ARATH Expansin-A1 OS=Arabidopsis thaliana GN=EXPA1 PE=2 SV=1//9.31174e-129
Csa6M077380	31.3769	110.14	-1.8116	-3.51031	2.3185e-07	3.6611e-06	sp|Q9C5P7|SEC1A_ARATH Protein transport Sec1a OS=Arabidopsis thaliana GN=SEC1A PE=2 SV=3//0
Csa1M004100	1301.65	4565.99	-1.8106	-3.50788	1.3299e-11	4.3479e-10	sp|Q07121|AMO1_ARTS1 Primary amine oxidase OS=Arthrobacter sp. (strain P1) GN=maoI PE=1 SV=1//9.37328e-170
Csa3M199680	8.23012	28.8093	-1.8075	-3.50035	0.0060417	0.025811	-//-
Csa5M139190	87.8412	307.426	-1.8073	-3.49987	3.952e-15	1.9742e-13	sp|Q9FNE9|ATXR6_ARATH Histone-lysine N-methyltransferase ATXR6 OS=Arabidopsis thaliana GN=ATXR6 PE=1 SV=1//8.18435e-154
Csa4M056000	9.95911	34.7741	-1.8039	-3.49163	0.0065784	0.027709	sp|O24645|HCBT1_DIACA Anthranilate N-benzoyltransferase protein 1 OS=Dianthus caryophyllus GN=HCBT1 PE=1 SV=1//3.01392e-30
Csa6M396660	120.841	419.702	-1.7963	-3.47328	6.865e-15	3.2911e-13	sp|P35694|XTH2_SOYBN Xyloglucan endotransglucosylase/hydrolase 2 OS=Glycine max PE=2 SV=1//6.58462e-128
Csa1M569330	807.737	2804.74	-1.7959	-3.47232	9.1124e-41	2.214e-38	sp|Q9XFR5|SR30_ARATH Serine/arginine-rich splicing factor SR30 OS=Arabidopsis thaliana GN=SR30 PE=1 SV=1//1.66408e-92
Csa3M481240	48.5517	168.012	-1.791	-3.46055	8.983e-10	2.2385e-08	-//-
Csa1M051740	296.665	1023.79	-1.787	-3.45097	4.7432e-26	5.5722e-24	sp|Q93W88|BH137_ARATH Transcription factor bHLH137 OS=Arabidopsis thaliana GN=BHLH137 PE=2 SV=1//1.14397e-48
Csa2M382540	10.2326	35.2183	-1.7832	-3.44189	0.010248	0.03979	sp|Q94AW5|ERF03_ARATH Ethylene-responsive transcription factor ERF003 OS=Arabidopsis thaliana GN=ERF003 PE=2 SV=1//3.72761e-43
Csa5M550240	270.519	928.285	-1.7788	-3.43141	3.7869e-22	3.3878e-20	sp|Q9ZUA5|VIT1_ARATH Vacuolar iron transporter 1 OS=Arabidopsis thaliana GN=VIT1 PE=2 SV=1//1.13086e-102
Csa6M062290	71.6367	245.492	-1.7769	-3.42689	9.3978e-13	3.5314e-11	sp|Q3E9D5|DCAM4_ARATH S-adenosylmethionine decarboxylase proenzyme 4 OS=Arabidopsis thaliana GN=SAMDC4 PE=1 SV=1//4.61278e-149
Csa3M166240	211.126	720.571	-1.771	-3.4129	4.3665e-24	4.4457e-22	sp|Q6NLH0|RPB9A_ARATH DNA-directed RNA polymerases II, IV and V subunit 9A OS=Arabidopsis thaliana GN=NRPB9A PE=1 SV=1//1.06227e-73
Csa7M071600	44.0971	150.075	-1.7669	-3.40322	1.1145e-08	2.3158e-07	sp|Q9FMH5|CCA31_ARATH Putative cyclin-A3-1 OS=Arabidopsis thaliana GN=CYCA3-1 PE=3 SV=1//8.39312e-86
Csa4M631570	750.867	2554.76	-1.7666	-3.40251	1.073e-38	2.3174e-36	sp|Q84VX0|RFS1_ARATH Probable galactinol--sucrose galactosyltransferase 1 OS=Arabidopsis thaliana GN=RFS1 PE=2 SV=1//0
Csa6M109720	189.391	641.144	-1.7593	-3.38534	3.9591e-20	3.0781e-18	-//-
Csa4M639170	17.2807	58.3801	-1.7563	-3.37831	0.00020152	0.0014786	-//-
Csa1M050190	29.6039	99.8806	-1.7544	-3.37386	1.6798e-06	2.1584e-05	-//-
Csa2M360740	19.5389	65.7198	-1.75	-3.36359	8.518e-05	0.00070021	sp|Q9FJV5|KAN4_ARATH Probable transcription factor KAN4 OS=Arabidopsis thaliana GN=KAN4 PE=1 SV=1//8.24832e-44
Csa2M361570	349.46	1175.34	-1.7499	-3.36335	2.4477e-25	2.6977e-23	sp|P32518|DUT_SOLLC Deoxyuridine 5&apos;-triphosphate nucleotidohydrolase OS=Solanum lycopersicum PE=2 SV=1//1.44954e-83
Csa2M007440	10.5501	35.3665	-1.7451	-3.35218	0.0038845	0.017953	sp|Q9LTF7|MYB82_ARATH Transcription factor MYB82 OS=Arabidopsis thaliana GN=MYB82 PE=1 SV=1//8.94992e-09
Csa2M307320	39.1396	131.101	-1.744	-3.34963	8.7606e-08	1.5228e-06	sp|Q9LM18|FB303_ARATH F-box protein At1g22220 OS=Arabidopsis thaliana GN=At1g22220 PE=2 SV=1//3.895e-51
Csa4M303090	25.2991	84.7357	-1.7439	-3.34939	1.0012e-05	0.00010602	-//-
Novel00134	22.0706	73.6942	-1.7394	-3.33896	3.9067e-05	0.00035334	-//-
Csa3M736910	35.3023	117.564	-1.7356	-3.33018	2.5036e-07	3.9302e-06	sp|Q9LFI1|PP280_ARATH Pentatricopeptide repeat-containing protein At3g53360, mitochondrial OS=Arabidopsis thaliana GN=PCMP-E86 PE=2 SV=1//0
Csa5M352640	27.5133	91.5677	-1.7347	-3.3281	0.0054269	0.023584	sp|Q9FTA0|GEML4_ARATH GEM-like protein 4 OS=Arabidopsis thaliana GN=At5g08350 PE=2 SV=1//4.32554e-66
Csa3M848280	24.1171	80.2303	-1.7341	-3.32672	1.8379e-05	0.00018105	sp|Q9LNP2|PPR47_ARATH Putative pentatricopeptide repeat-containing protein At1g17630 OS=Arabidopsis thaliana GN=PCMP-E72 PE=3 SV=1//0
Csa1M575000	142.903	475.099	-1.7332	-3.32464	3.6335e-13	1.444e-11	-//-
Csa5M162580	299.593	995.273	-1.7321	-3.32211	3.0279e-07	4.6642e-06	sp|Q41975|TIP22_ARATH Probable aquaporin TIP2-2 OS=Arabidopsis thaliana GN=TIP2-2 PE=1 SV=2//1.37694e-121
Csa6M188070	218.448	725.309	-1.7313	-3.32027	6.2311e-15	3.0205e-13	sp|O82797|PCNA_TOBAC Proliferating cell nuclear antigen OS=Nicotiana tabacum GN=PCNA PE=2 SV=1//0
Csa3M141820	124.555	411.939	-1.7256	-3.30718	5.3335e-17	3.1501e-15	sp|Q9FIY7|SM3L3_ARATH Putative SWI/SNF-related matrix-associated actin-dependent regulator of chromatin subfamily A member 3-like 3 OS=Arabidopsis thaliana GN=At5g43530 PE=3 SV=1//0
Csa1M033140	89.2349	294.714	-1.7236	-3.30259	8.164e-14	3.5051e-12	sp|Q9FUT0|GSTU9_ARATH Glutathione S-transferase U9 OS=Arabidopsis thaliana GN=GSTU9 PE=2 SV=1//4.21292e-72
Csa4M022930	454.871	1501.53	-1.7229	-3.30099	1.9721e-26	2.3425e-24	sp|Q3E875|RGAPX_ARATH Uncharacterized Rho GTPase-activating protein At5g61530 OS=Arabidopsis thaliana GN=At5g61530 PE=1 SV=2//0
Csa7M405850	14.0521	46.3234	-1.7209	-3.29642	0.0011484	0.0064921	sp|O35723|DNJB3_MOUSE DnaJ homolog subfamily B member 3 OS=Mus musculus GN=Dnajb3 PE=2 SV=1//4.83818e-17
Csa1M051810	4065.12	13389.2	-1.7197	-3.29368	1.838e-17	1.1391e-15	sp|Q39817|CALX_SOYBN Calnexin homolog OS=Glycine max PE=2 SV=1//0
Csa7M396430	5302.15	17458.7	-1.7193	-3.29277	3.8834e-46	1.2034e-43	sp|P0C8Z0|Y8359_ORYSI Uncharacterized protein OsI_027940 OS=Oryza sativa subsp. indica GN=OsI_027940 PE=1 SV=2//1.6419e-46
Csa7M183150	104.063	341.037	-1.7125	-3.27728	9.4948e-15	4.4814e-13	-//-
Csa3M903530	61.7834	202.046	-1.7094	-3.27025	2.8688e-06	3.4851e-05	sp|B5BSX1|BAMO_GLYUR Beta-amyrin 11-oxidase OS=Glycyrrhiza uralensis GN=CYP88D6 PE=1 SV=1//3.36432e-87
Csa5M613610	21.7971	71.1771	-1.7073	-3.26549	5.5669e-05	0.00048365	-//-
Csa4M286940	1134.25	3702.12	-1.7066	-3.26391	5.4827e-35	1.0374e-32	sp|Q8GSM2|LOX23_HORVU Lipoxygenase 2.3, chloroplastic OS=Hordeum vulgare GN=LOX2.3 PE=1 SV=1//8.74568e-06
Csa5M589910	9074.36	29591.8	-1.7053	-3.26097	3.1921e-39	7.036e-37	sp|Q9FYF7|Y1736_ARATH REF/SRPP-like protein At1g67360 OS=Arabidopsis thaliana GN=At1g67360 PE=2 SV=1//1.64739e-63
Csa1M533540	37.7281	123.021	-1.7052	-3.26074	2.3398e-07	3.6894e-06	sp|Q9LU68|CIA2_ARATH Protein CHLOROPLAST IMPORT APPARATUS 2 OS=Arabidopsis thaliana GN=CIA2 PE=2 SV=1//1.07846e-06
Csa5M167180	100.014	326.04	-1.7048	-3.25984	2.1164e-14	9.6276e-13	-//-
Csa5M177090	55.9351	182.184	-1.7036	-3.25713	1.5323e-09	3.702e-08	-//-
Csa4M653440	1910.5	6176.19	-1.6928	-3.23284	5.9534e-42	1.5715e-39	sp|P46379|BAG6_HUMAN Large proline-rich protein BAG6 OS=Homo sapiens GN=BAG6 PE=1 SV=2//1.15869e-16
Csa1M439330	1475.92	4770.5	-1.6925	-3.23216	1.4829e-40	3.4842e-38	sp|Q6AYK6|CYBP_RAT Calcyclin-binding protein OS=Rattus norvegicus GN=Cacybp PE=1 SV=1//1.18798e-19
Csa5M604960	164.727	532.422	-1.6925	-3.23216	6.0377e-10	1.5648e-08	-//-
Csa5M196580	355.926	1149.41	-1.6912	-3.22925	6.4789e-24	6.5036e-22	sp|U3U992|UGT8_CATRO 7-deoxyloganetic acid glucosyltransferase OS=Catharanthus roseus GN=UGT709C2 PE=1 SV=1//2.32459e-170
Csa7M390070	98.1619	316.437	-1.6887	-3.22366	3.7885e-14	1.6911e-12	sp|Q9KG32|Y283_BACHD Uncharacterized isomerase BH0283 OS=Bacillus halodurans (strain ATCC BAA-125 / DSM 18197 / FERM 7344 / JCM 9153 / C-125) GN=BH0283 PE=3 SV=1//2.10367e-53
CsaUNM014620	51.3569	165.474	-1.688	-3.2221	3.2238e-05	0.00029647	sp|Q941R6|MLP31_ARATH MLP-like protein 31 OS=Arabidopsis thaliana GN=MLP31 PE=2 SV=2//5.13817e-61
Csa6M396650	921.822	2968.94	-1.6874	-3.22076	1.0456e-13	4.4624e-12	sp|Q93ZH0|LYM1_ARATH LysM domain-containing GPI-anchored protein 1 OS=Arabidopsis thaliana GN=LYM1 PE=1 SV=1//0
Csa1M042800	696.723	2233.54	-1.6807	-3.20583	2.9602e-13	1.1919e-11	sp|Q9FR44|PEAM1_ARATH Phosphoethanolamine N-methyltransferase 1 OS=Arabidopsis thaliana GN=NMT1 PE=1 SV=1//1.40827e-25
Csa1M103250	138.731	443.118	-1.6754	-3.19408	7.1821e-17	4.2071e-15	sp|Q9ZUZ3|SAU32_ARATH Auxin-responsive protein SAUR32 OS=Arabidopsis thaliana GN=SAUR32 PE=2 SV=1//5.14361e-12
Csa3M842060	13.02	41.3949	-1.6687	-3.17928	0.0020295	0.010434	sp|Q94CK4|ANXD8_ARATH Annexin D8 OS=Arabidopsis thaliana GN=ANNAT8 PE=2 SV=2//1.52064e-47
Csa2M372820	50.1131	159.255	-1.6681	-3.17796	1.4352e-08	2.9281e-07	sp|Q9T068|EPFL2_ARATH EPIDERMAL PATTERNING FACTOR-like protein 2 OS=Arabidopsis thaliana GN=EPFL2 PE=2 SV=1//1.67157e-13
Csa2M379350	119.818	379.788	-1.6643	-3.1696	5.2263e-09	1.1384e-07	sp|Q9LFM5|YUC4_ARATH Probable indole-3-pyruvate monooxygenase YUCCA4 OS=Arabidopsis thaliana GN=YUC4 PE=1 SV=1//0
Csa6M080400	133.667	421.648	-1.6574	-3.15448	3.5742e-16	1.9901e-14	-//-
Csa6M010000	333.527	1048.01	-1.6518	-3.14225	2.1261e-12	7.6917e-11	sp|Q9SND9|Y3028_ARATH Uncharacterized acetyltransferase At3g50280 OS=Arabidopsis thaliana GN=At3g50280 PE=3 SV=1//4.68267e-59
Csa2M036720	582.418	1827.3	-1.6496	-3.13747	1.8181e-31	3.037e-29	sp|Q3ZBR5|TTC1_BOVIN Tetratricopeptide repeat protein 1 OS=Bos taurus GN=TTC1 PE=2 SV=1//1.34502e-35
Csa3M866530	25.0874	78.7075	-1.6495	-3.13725	0.00068342	0.0041977	sp|P33083|AX6B_SOYBN Auxin-induced protein 6B OS=Glycine max PE=2 SV=1//4.45833e-16
Csa1M042770	10.1268	31.7283	-1.6476	-3.13312	0.011745	0.044311	sp|B3LF48|EHD2_ARATH EH domain-containing protein 2 OS=Arabidopsis thaliana GN=EHD2 PE=1 SV=1//3.85336e-10
Csa4M153290	90.4787	283.355	-1.647	-3.13182	1.4037e-12	5.1656e-11	sp|Q9FQ19|SCC13_ARATH Sister chromatid cohesion 1 protein 3 OS=Arabidopsis thaliana GN=SYN3 PE=2 SV=2//3.99492e-99
Csa4M166970	24.0731	75.3229	-1.6457	-3.129	0.001171	0.0065989	-//-
Csa5M623890	24.9198	77.967	-1.6456	-3.12878	4.3428e-05	0.00038899	-//-
Csa4M639890	305.098	951.13	-1.6404	-3.11752	9.9249e-22	8.5567e-20	sp|O59952|LIP_THELA Lipase OS=Thermomyces lanuginosus GN=LIP PE=1 SV=1//2.90338e-13
Csa3M901690	39.9423	124.481	-1.6399	-3.11644	5.9434e-07	8.592e-06	sp|Q9FIQ5|TRN2_ARATH Protein TORNADO 2 OS=Arabidopsis thaliana GN=TRN2 PE=1 SV=1//1.34713e-111
Csa1M025190	41.7771	129.155	-1.6283	-3.09148	4.7709e-07	7.0107e-06	-//-
Csa5M466350	793.359	2444.52	-1.6235	-3.08122	3.8044e-18	2.4799e-16	sp|Q9C660|PEK10_ARATH Proline-rich receptor-like protein kinase PERK10 OS=Arabidopsis thaliana GN=PERK10 PE=2 SV=2//1.54059e-57
Csa3M384800	19.627	60.453	-1.623	-3.08015	0.00018827	0.0013963	sp|P13744|11SB_CUCMA 11S globulin subunit beta OS=Cucurbita maxima PE=1 SV=1//1.87684e-141
Csa3M182110	107.997	332.365	-1.6218	-3.07759	5.4376e-14	2.3824e-12	sp|Q8NBL1|PGLT1_HUMAN Protein O-glucosyltransferase 1 OS=Homo sapiens GN=POGLUT1 PE=1 SV=1//3.17051e-25
Csa2M359970	111.879	342.835	-1.6156	-3.06439	3.9737e-14	1.77e-12	sp|Q9FMZ0|BKI1_ARATH BRI1 kinase inhibitor 1 OS=Arabidopsis thaliana GN=BKI1 PE=1 SV=1//2.38583e-08
Csa3M895680	128.63	393.748	-1.614	-3.06099	3.8551e-15	1.9304e-13	sp|Q9M080|ERF43_ARATH Ethylene-responsive transcription factor ERF043 OS=Arabidopsis thaliana GN=ERF043 PE=2 SV=1//1.47337e-55
Csa2M270740	38.6544	118.114	-1.6115	-3.05569	1.6138e-06	2.0849e-05	sp|Q0VBD2|MCM10_MOUSE Protein MCM10 homolog OS=Mus musculus GN=Mcm10 PE=2 SV=1//4.38897e-30
Csa2M351570	12.6584	38.6663	-1.611	-3.05463	0.011523	0.043622	sp|Q5M7C8|HORM1_XENLA HORMA domain-containing protein 1 OS=Xenopus laevis GN=hormad1 PE=2 SV=1//2.61268e-22
Csa3M455130	17.4483	53.2189	-1.6088	-3.04998	0.0012029	0.0067509	-//-
Csa4M007100	216.621	658.701	-1.6044	-3.04069	3.9946e-20	3.0834e-18	sp|Q9FZ87|GH317_ARATH Indole-3-acetic acid-amido synthetase GH3.17 OS=Arabidopsis thaliana GN=GH3.17 PE=1 SV=1//0
Csa2M176690	1165.31	3538.05	-1.6022	-3.03606	1.3129e-15	6.8801e-14	-//-
Csa1M596440	482.879	1465.85	-1.602	-3.03564	2.4248e-28	3.4795e-26	sp|O74999|RAD7_SCHPO DNA repair protein rhp7 OS=Schizosaccharomyces pombe (strain 972 / ATCC 24843) GN=rhp7 PE=3 SV=1//9.72322e-18
Csa5M622760	15.8252	48.0156	-1.6013	-3.03417	0.0015289	0.0082381	sp|Q9ZV06|NATAL_ARATH Probable acetyltransferase NATA1-like OS=Arabidopsis thaliana GN=At2g39020 PE=2 SV=1//3.50131e-83
Csa4M647490	469.321	1423.21	-1.6005	-3.03248	9.5917e-28	1.2817e-25	sp|Q9FUJ1|CKX7_ARATH Cytokinin dehydrogenase 7 OS=Arabidopsis thaliana GN=CKX7 PE=1 SV=1//0
Csa1M528490	5097.93	15454	-1.6	-3.03143	2.5932e-40	5.9618e-38	sp|Q84TH4|SR45A_ARATH Serine/arginine-rich splicing factor SR45a OS=Arabidopsis thaliana GN=SR45A PE=1 SV=1//1.69659e-32
Csa7M407650	387.691	1174.5	-1.5991	-3.02954	5.5201e-14	2.4136e-12	sp|B8BMI1|MCM7_ORYSI DNA replication licensing factor MCM7 OS=Oryza sativa subsp. indica GN=MCM7 PE=3 SV=1//0
Csa7M407840	186.171	563.537	-1.5979	-3.02702	2.5417e-18	1.6773e-16	-//-
Csa7M448680	78.2614	236.884	-1.5978	-3.02681	1.0431e-10	3.0263e-09	-//-
Csa5M139630	15.0665	45.5618	-1.5965	-3.02409	0.0018669	0.0097405	sp|Q9SUQ2|CRF2_ARATH Ethylene-responsive transcription factor CRF2 OS=Arabidopsis thaliana GN=CRF2 PE=1 SV=1//3.13309e-26
Csa4M051390	27.9544	84.334	-1.593	-3.01676	0.0044216	0.019957	-//-
Csa7M259370	12.1555	36.6355	-1.5916	-3.01383	0.012189	0.045556	-//-
Csa1M597740	5474.75	16467.2	-1.5887	-3.00778	1.3523e-40	3.2125e-38	sp|O65282|CH10C_ARATH 20 kDa chaperonin, chloroplastic OS=Arabidopsis thaliana GN=CPN21 PE=1 SV=2//1.12842e-117
Csa1M126030	29.6919	89.1777	-1.5866	-3.00341	1.3558e-05	0.0001385	-//-
Csa1M013800	221.632	664.813	-1.5848	-2.99966	6.7105e-18	4.3347e-16	sp|Q9SD82|RFA1B_ARATH Replication protein A 70 kDa DNA-binding subunit B OS=Arabidopsis thaliana GN=RPA1B PE=3 SV=1//0
Csa5M576630	145.144	432.435	-1.575	-2.97935	3.7694e-11	1.158e-09	sp|Q9LS09|ASF1B_ARATH Histone chaperone ASF1B OS=Arabidopsis thaliana GN=ASF1B PE=1 SV=1//2.01908e-98
Csa1M169940	17.4306	51.7594	-1.5702	-2.96946	0.00098761	0.0057147	sp|Q9LK43|TMK4_ARATH Receptor-like kinase TMK4 OS=Arabidopsis thaliana GN=TMK4 PE=1 SV=1//1.7863e-18
Csa6M423450	106.454	315.739	-1.5685	-2.96596	4.4028e-12	1.556e-10	sp|Q9SHJ5|GPAT1_ARATH Glycerol-3-phosphate acyltransferase 1 OS=Arabidopsis thaliana GN=GPAT1 PE=1 SV=1//0
Csa3M839810	53.6151	158.747	-1.566	-2.96083	0.00033046	0.0022574	sp|Q5ZJW8|DTL_CHICK Denticleless protein homolog OS=Gallus gallus GN=DTL PE=2 SV=1//4.43796e-70
Csa2M355020	22.3441	66.1219	-1.5652	-2.95919	0.01088	0.041729	sp|Q9STX3|GID2_ARATH F-box protein GID2 OS=Arabidopsis thaliana GN=GID2 PE=1 SV=1//1.45095e-49
Csa6M410650	11.247	33.2724	-1.5648	-2.95836	0.0097708	0.038366	sp|O04408|KSA_PEA Ent-copalyl diphosphate synthase, chloroplastic OS=Pisum sativum PE=2 SV=1//0
Csa4M638410	217.107	641.905	-1.564	-2.95672	2.0072e-09	4.7473e-08	sp|Q93ZB2|KO1_ARATH Ent-kaurene oxidase, chloroplastic OS=Arabidopsis thaliana GN=KO PE=1 SV=2//0
Csa2M368880	4265.85	12587.6	-1.5611	-2.95079	1.6799e-13	7.0151e-12	sp|P35016|ENPL_CATRO Endoplasmin homolog OS=Catharanthus roseus GN=HSP90 PE=2 SV=1//0
Csa3M881570	78.0057	230.072	-1.5604	-2.94936	5.7656e-10	1.5034e-08	-//-
Csa4M622830	75.1387	221.083	-1.557	-2.94241	7.8218e-10	1.9791e-08	sp|P55201|BRPF1_HUMAN Peregrin OS=Homo sapiens GN=BRPF1 PE=1 SV=2//6.97978e-32
Csa2M108700	85.2214	250.294	-1.5543	-2.93691	1.7711e-10	4.9306e-09	sp|Q9ZVH3|ORC6_ARATH Origin of replication complex subunit 6 OS=Arabidopsis thaliana GN=ORC6 PE=1 SV=2//2.03674e-108
Csa4M642400	128.286	376.128	-1.5519	-2.93203	1.3656e-13	5.7934e-12	-//-
Csa3M145780	758.029	2219.48	-1.5499	-2.92797	5.1107e-30	8.0942e-28	sp|P93735|ELIP1_ARATH Early light-induced protein 1, chloroplastic OS=Arabidopsis thaliana GN=ELIP1 PE=1 SV=1//1.93339e-57
Csa2M139860	77.9787	228.084	-1.5484	-2.92493	6.4694e-05	0.00055043	sp|Q2QYH7|C14C2_ORYSJ Cytochrome P450 714C2 OS=Oryza sativa subsp. japonica GN=CYP714C2 PE=2 SV=1//6.64444e-124
Csa5M114570	34.8171	101.023	-1.5368	-2.9015	1.7264e-05	0.00017165	sp|Q9ZUL7|DEF01_ARATH Defensin-like protein 1 OS=Arabidopsis thaliana GN=PDF2.3 PE=2 SV=1//5.87395e-12
Csa3M126820	145.382	421.775	-1.5366	-2.9011	1.4993e-14	6.9089e-13	sp|Q944N1|LHP1_SOLLC Chromo domain protein LHP1 OS=Solanum lycopersicum GN=LHP1 PE=1 SV=2//1.19545e-45
Csa1M366990	115.169	333.951	-1.5359	-2.89969	9.4394e-13	3.5408e-11	-//-
Csa7M373510	189.002	547.609	-1.5347	-2.89728	4.6276e-17	2.7638e-15	sp|Q9Y2H1|ST38L_HUMAN Serine/threonine-protein kinase 38-like OS=Homo sapiens GN=STK38L PE=1 SV=3//6.78232e-143
Csa3M829190	2463.76	7131.89	-1.5334	-2.89467	4.8891e-16	2.6803e-14	sp|Q9LFR3|GASAE_ARATH Gibberellin-regulated protein 14 OS=Arabidopsis thaliana GN=GASA14 PE=1 SV=1//7.72387e-20
Csa4M280630	119.077	343.046	-1.5265	-2.88086	2.2863e-06	2.8403e-05	sp|Q9C891|DIR20_ARATH Dirigent protein 20 OS=Arabidopsis thaliana GN=DIR20 PE=2 SV=1//1.28696e-66
Csa4M012500	42.7915	122.767	-1.5205	-2.8689	2.6191e-06	3.2128e-05	sp|Q9H773|DCTP1_HUMAN dCTP pyrophosphatase 1 OS=Homo sapiens GN=DCTPP1 PE=1 SV=1//4.81842e-35
Csa7M452920	324.689	930.951	-1.5196	-2.86712	4.3806e-22	3.9025e-20	-//-
Csa2M379930	13.5052	38.7086	-1.5191	-2.86612	0.0052683	0.023021	-//-
Csa7M039200	714.576	2047	-1.5184	-2.86473	2.9619e-28	4.2219e-26	sp|Q80Y75|DJB13_MOUSE DnaJ homolog subfamily B member 13 OS=Mus musculus GN=Dnajb13 PE=2 SV=1//5.67919e-76
Csa2M367240	78.7466	225.546	-1.5181	-2.86414	9.1038e-08	1.5736e-06	sp|Q9FV70|E2FC_ARATH Transcription factor E2FC OS=Arabidopsis thaliana GN=E2FC PE=1 SV=1//3.79489e-82
Csa4M637820	280.451	803.212	-1.518	-2.86394	3.1139e-20	2.4388e-18	sp|Q84WQ5|CBSX5_ARATH CBS domain-containing protein CBSX5 OS=Arabidopsis thaliana GN=CBSX5 PE=2 SV=2//7.48135e-92
Csa7M043610	83.4924	238.512	-1.5143	-2.8566	8.6571e-10	2.1674e-08	-//-
Csa6M338660	298.128	850.55	-1.5125	-2.85304	5.4177e-07	7.8948e-06	sp|Q84VY3|STAD6_ARATH Acyl-[acyl-carrier-protein] desaturase 6, chloroplastic OS=Arabidopsis thaliana GN=S-ACP-DES6 PE=2 SV=2//0
Csa1M056920	50.263	143.179	-1.5103	-2.84869	4.7458e-07	6.9899e-06	sp|O64759|CAAT5_ARATH Cationic amino acid transporter 5 OS=Arabidopsis thaliana GN=CAT5 PE=1 SV=1//0
Csa5M603370	32.5767	92.7736	-1.5099	-2.8479	5.1198e-05	0.000449	sp|Q8S9S4|ILL1_ORYSJ IAA-amino acid hydrolase ILR1-like 1 OS=Oryza sativa subsp. japonica GN=ILL1 PE=2 SV=1//1.55052e-141
Csa3M732670	52.3095	148.467	-1.505	-2.83825	3.3433e-07	5.1279e-06	-//-
Csa6M303770	539.132	1527.89	-1.5028	-2.83392	2.8631e-21	2.4006e-19	sp|Q75L11|H2A6_ORYSJ Probable histone H2A.6 OS=Oryza sativa subsp. japonica GN=Os05g0113900 PE=2 SV=2//8.39454e-56
Csa4M056620	348.718	986.262	-1.4999	-2.82823	1.0215e-05	0.00010791	sp|Q9C6W5|AB14G_ARATH ABC transporter G family member 14 OS=Arabidopsis thaliana GN=ABCG14 PE=2 SV=1//0
Csa3M881710	201.149	567.957	-1.4975	-2.82353	2.0924e-16	1.1962e-14	sp|Q9ZQ19|RFA2A_ARATH Replication protein A 32 kDa subunit A OS=Arabidopsis thaliana GN=RPA2A PE=1 SV=2//1.85487e-83
Csa2M368840	54.2679	152.423	-1.4899	-2.8087	5.0859e-07	7.4532e-06	-//-
Csa2M033360	63.5742	178.123	-1.4864	-2.80189	7.4004e-08	1.3044e-06	sp|Q9FT74|RQL1_ARATH ATP-dependent DNA helicase Q-like 1 OS=Arabidopsis thaliana GN=RECQL1 PE=2 SV=1//0
Csa7M046110	741.957	2077.87	-1.4857	-2.80053	2.7979e-27	3.5397e-25	sp|Q9SUC9|UGPI7_ARATH Uncharacterized GPI-anchored protein At4g28100 OS=Arabidopsis thaliana GN=At4g28100 PE=1 SV=1//1.81684e-112
Csa6M022340	61.3864	171.904	-1.4856	-2.80034	4.3003e-08	7.9675e-07	sp|Q10993|CYTB_HELAN Cysteine proteinase inhibitor B OS=Helianthus annuus PE=1 SV=1//1.20508e-25
Csa6M056520	698.804	1955.27	-1.4844	-2.79801	3.3192e-27	4.1746e-25	sp|P42777|GBF4_ARATH G-box-binding factor 4 OS=Arabidopsis thaliana GN=GBF4 PE=1 SV=1//3.40268e-38
Csa5M522980	116.387	325.13	-1.4821	-2.79355	1.3896e-11	4.5221e-10	sp|Q67XL4|Y3544_ARATH Uncharacterized CRM domain-containing protein At3g25440, chloroplastic OS=Arabidopsis thaliana GN=At3g25440 PE=2 SV=1//5.18538e-29
Csa4M295440	29551.5	82247.4	-1.4767	-2.78311	9.3906e-26	1.0737e-23	sp|P27322|HSP72_SOLLC Heat shock cognate 70 kDa protein 2 OS=Solanum lycopersicum GN=HSC-2 PE=2 SV=1//0
Csa6M430690	32.409	90.193	-1.4766	-2.78292	7.6623e-05	0.00063846	sp|Q9FMP5|CDPKH_ARATH Calcium-dependent protein kinase 17 OS=Arabidopsis thaliana GN=CPK17 PE=2 SV=1//0
Csa4M011680	342.147	951.193	-1.4751	-2.78003	1.0792e-20	8.7073e-19	sp|Q9LT67|BH113_ARATH Transcription factor bHLH113 OS=Arabidopsis thaliana GN=BHLH113 PE=2 SV=1//5.0082e-29
Csa5M158570	333.264	926.172	-1.4746	-2.77907	1.7836e-07	2.889e-06	sp|Q8H1H9|AMO_ARATH Primary amine oxidase OS=Arabidopsis thaliana GN=At1g62810 PE=2 SV=1//0
Csa4M129050	202.296	561.951	-1.474	-2.77791	2.8582e-16	1.6082e-14	sp|Q94KT8|COBRA_ARATH Protein COBRA OS=Arabidopsis thaliana GN=COB PE=2 SV=1//0
Csa6M518270	43.065	119.468	-1.472	-2.77406	0.006183	0.026329	sp|Q6X7J4|WOX9_ARATH WUSCHEL-related homeobox 9 OS=Arabidopsis thaliana GN=WOX9 PE=2 SV=1//1.26509e-16
Csa4M663720	53.4475	148.044	-1.4698	-2.76983	6.5369e-07	9.3115e-06	sp|Q5SXJ3|FANCJ_MOUSE Fanconi anemia group J protein homolog OS=Mus musculus GN=Brip1 PE=2 SV=1//4.57442e-13
Csa5M612810	451.6	1246.54	-1.4648	-2.76025	4.2021e-17	2.5309e-15	sp|Q94CB1|PME25_ARATH Probable pectinesterase/pectinesterase inhibitor 25 OS=Arabidopsis thaliana GN=PME25 PE=2 SV=1//0
Csa6M511110	27.134	74.8153	-1.4632	-2.75719	0.00032606	0.0022353	-//-
Csa4M293300	38.2751	105.486	-1.4626	-2.75605	2.3631e-05	0.00022587	sp|Q9FIH2|PP414_ARATH Pentatricopeptide repeat-containing protein At5g42450, mitochondrial OS=Arabidopsis thaliana GN=PCMP-E102 PE=2 SV=1//0
Csa4M664400	137.363	378.54	-1.4624	-2.75566	1.1259e-12	4.1866e-11	sp|Q9S851|NAC31_ARATH Protein CUP-SHAPED COTYLEDON 3 OS=Arabidopsis thaliana GN=NAC031 PE=1 SV=1//3.87857e-92
Csa6M155030	41.1684	113.439	-1.4623	-2.75547	9.6201e-06	0.00010264	sp|Q9LVY1|TAT_ARATH Tyrosine aminotransferase OS=Arabidopsis thaliana GN=TAT PE=2 SV=1//1.55608e-161
Csa4M614180	197.126	542.808	-1.4613	-2.75356	9.6573e-16	5.0983e-14	sp|Q8CGF5|TMM56_MOUSE Transmembrane protein 56 OS=Mus musculus GN=Tmem56 PE=2 SV=1//1.31085e-20
Csa4M192160	283.072	778.697	-1.4599	-2.75089	2.4721e-08	4.7748e-07	-//-
Csa1M657470	15.5517	42.7697	-1.4595	-2.75013	0.0050938	0.022405	sp|Q5FVJ6|BSCL2_RAT Seipin OS=Rattus norvegicus GN=Bscl2 PE=2 SV=1//9.87013e-06
Csa2M009550	199.464	548.54	-1.4595	-2.75013	1.1268e-15	5.9339e-14	sp|Q6NNI3|LSH1_ARATH Protein LIGHT-DEPENDENT SHORT HYPOCOTYLS 1 OS=Arabidopsis thaliana GN=LSH1 PE=1 SV=1//2.10482e-66
Csa1M004220	32.7266	89.8334	-1.4568	-2.74499	8.3483e-05	0.0006897	sp|A2RVM0|TIC32_ARATH Short-chain dehydrogenase TIC 32, chloroplastic OS=Arabidopsis thaliana GN=TIC32 PE=2 SV=1//7.95687e-83
Csa2M155100	75.1565	205.663	-1.4523	-2.73644	1.2794e-07	2.1321e-06	sp|Q9LHP4|RCH2_ARATH Receptor-like protein kinase 2 OS=Arabidopsis thaliana GN=RCH2 PE=1 SV=1//0
Csa2M365680	109.841	300.467	-1.4518	-2.73549	3.9127e-07	5.8914e-06	sp|I1S2N3|GAOA_GIBZE Galactose oxidase OS=Gibberella zeae (strain PH-1 / ATCC MYA-4620 / FGSC 9075 / NRRL 31084) GN=GAOA PE=3 SV=1//7.26969e-13
Csa3M119780	41.0362	111.789	-1.4458	-2.72414	2.4716e-05	0.00023426	-//-
Csa5M162620	116.686	317.664	-1.4449	-2.72244	2.8082e-07	4.3763e-06	sp|P49307|MOCA_RHIML Rhizopine catabolism protein MocA OS=Rhizobium meliloti GN=mocA PE=3 SV=1//2.07278e-17
Csa7M060690	31.1034	84.6721	-1.4448	-2.72225	0.00012364	0.00097084	sp|P53392|SUT2_STYHA High affinity sulfate transporter 2 OS=Stylosanthes hamata GN=ST2 PE=2 SV=1//0
Csa4M296280	1790.12	4872.28	-1.4445	-2.72168	1.2894e-30	2.1045e-28	sp|Q9FN03|UVR8_ARATH Ultraviolet-B receptor UVR8 OS=Arabidopsis thaliana GN=UVR8 PE=1 SV=1//1.05233e-29
Csa4M608090	55.2205	150.202	-1.4436	-2.71999	7.9089e-07	1.106e-05	sp|Q0WPS2|B561M_ARATH Cytochrome b561 domain-containing protein At4g18260 OS=Arabidopsis thaliana GN=At4g18260 PE=2 SV=1//5.55488e-65
Csa2M047810	143.626	389.074	-1.4377	-2.70889	1.9977e-12	7.2519e-11	sp|Q940Q4|ATL13_ARATH RING-H2 finger protein ATL13 OS=Arabidopsis thaliana GN=ATL13 PE=2 SV=2//1.13516e-70
Csa3M654470	16.3104	44.0388	-1.433	-2.70008	0.0063324	0.026843	sp|Q9SHY2|YSL7_ARATH Probable metal-nicotianamine transporter YSL7 OS=Arabidopsis thaliana GN=YSL7 PE=2 SV=1//0
Csa6M518110	4130.45	11138.2	-1.4311	-2.69652	2.3327e-23	2.2774e-21	sp|O89114|DNJB5_MOUSE DnaJ homolog subfamily B member 5 OS=Mus musculus GN=Dnajb5 PE=2 SV=1//3.45537e-58
Csa3M889130	759.318	2046.81	-1.4306	-2.69559	2.6308e-25	2.8846e-23	-//-
Csa3M855390	442.567	1192.52	-1.43	-2.69447	3.0196e-21	2.5219e-19	-//-
Csa5M647280	49.125	132.286	-1.4291	-2.69279	0.0039947	0.018396	sp|Q56XQ6|PTR15_ARATH Protein NRT1/ PTR FAMILY 4.4 OS=Arabidopsis thaliana GN=NPF4.4 PE=2 SV=1//0
Csa2M287070	19.7506	53.1766	-1.4289	-2.69241	0.0023369	0.011718	-//-
Csa4M326540	53.9326	145.019	-1.427	-2.68887	1.5767e-06	2.0456e-05	-//-
Csa4M000650	101.664	273.329	-1.4268	-2.6885	3.9836e-10	1.0673e-08	-//-
Csa1M002720	18.251	49.0519	-1.4263	-2.68757	0.0043318	0.019635	sp|P94063|HAL3B_ARATH Probable phosphopantothenoylcysteine decarboxylase OS=Arabidopsis thaliana GN=HAL3B PE=2 SV=2//7.48513e-93
Csa7M045570	18.7802	50.3845	-1.4238	-2.68291	0.0029825	0.014434	sp|Q9ZQZ9|TI204_ARATH Protein TIC 20-IV, chloroplastic OS=Arabidopsis thaliana GN=TIC20-IV PE=2 SV=1//9.43562e-63
CsaUNM003090	58.7225	157.457	-1.423	-2.68143	6.3213e-07	9.036e-06	sp|Q94758|DYL1_SCHMA Dynein light chain OS=Schistosoma mansoni GN=DLC PE=1 SV=1//3.13538e-11
Csa6M492220	14.4755	38.7932	-1.4222	-2.67994	0.008555	0.034376	sp|Q6WNQ8|C81E8_MEDTR Cytochrome P450 81E8 OS=Medicago truncatula GN=CYP81E8 PE=2 SV=1//0
Csa1M039840	341.3	914.537	-1.422	-2.67957	3.5033e-19	2.4802e-17	sp|Q14181|DPOA2_HUMAN DNA polymerase alpha subunit B OS=Homo sapiens GN=POLA2 PE=1 SV=2//3.21798e-69
Csa6M193590	560.498	1499.73	-1.4199	-2.67567	1.8379e-20	1.45e-18	sp|P0CG89|H4_SOYBN Histone H4 OS=Glycine max PE=3 SV=1//1.82205e-48
Csa6M445080	65.8324	175.563	-1.4151	-2.66678	2.5754e-07	4.0311e-06	sp|Q9S7D9|ACCR1_ARATH Serine/threonine-protein kinase-like protein CCR1 OS=Arabidopsis thaliana GN=CCR1 PE=1 SV=1//0
Csa7M072880	1535.87	4094.35	-1.4146	-2.66586	3.1265e-22	2.8325e-20	sp|P42753|CCD31_ARATH Cyclin-D3-1 OS=Arabidopsis thaliana GN=CYCD3-1 PE=1 SV=3//7.3003e-64
Csa6M052760	131.33	348.969	-1.4099	-2.65719	2.0675e-11	6.588e-10	sp|O64380|PABP3_ARATH Polyadenylate-binding protein 3 OS=Arabidopsis thaliana GN=PAB3 PE=2 SV=1//0
Csa6M077410	68.5403	182.015	-1.409	-2.65553	7.1971e-08	1.2728e-06	-//-
Csa1M306800	27.6191	73.3136	-1.4084	-2.65443	0.0005628	0.0035593	sp|Q9LN01|PPR21_ARATH Pentatricopeptide repeat-containing protein At1g08070, chloroplastic OS=Arabidopsis thaliana GN=PCMP-H12 PE=2 SV=1//0
Csa6M538780	797.699	2117.25	-1.4083	-2.65424	8.9119e-25	9.433e-23	sp|F4KAB8|MCM6_ARATH DNA replication licensing factor MCM6 OS=Arabidopsis thaliana GN=MCM6 PE=1 SV=1//0
Csa7M072770	377.026	997.644	-1.4039	-2.64616	1.5267e-19	1.1103e-17	sp|P19244|HSP41_PEA 22.7 kDa class IV heat shock protein OS=Pisum sativum GN=HSP22.7 PE=2 SV=1//9.22223e-40
Csa6M439430	47.8549	126.596	-1.4035	-2.64543	9.9241e-06	0.0001053	-//-
Csa1M103270	800.443	2113.7	-1.4009	-2.64066	2.3533e-11	7.4321e-10	sp|Q9SZN7|HIP26_ARATH Heavy metal-associated isoprenylated plant protein 26 OS=Arabidopsis thaliana GN=HIPP26 PE=1 SV=1//1.24637e-07
Csa5M410730	450.965	1190.82	-1.4009	-2.64066	0.00069505	0.0042557	sp|P32289|GLNA_VIGAC Glutamine synthetase nodule isozyme OS=Vigna aconitifolia PE=2 SV=1//0
Csa3M734280	43.2767	114.222	-1.4002	-2.63938	2.0894e-05	0.00020205	-//-
Csa1M590290	921.388	2431.76	-1.4001	-2.6392	1.149e-25	1.2999e-23	sp|O94673|YG75_SCHPO Uncharacterized membrane protein C776.05 OS=Schizosaccharomyces pombe (strain 972 / ATCC 24843) GN=SPBC776.05 PE=4 SV=2//7.70198e-25
Csa2M264000	791.455	2080.97	-1.3947	-2.62934	4.0241e-11	1.2291e-09	-//-
Csa3M135680	54.1266	141.974	-1.3912	-2.62297	1.8232e-06	2.3259e-05	sp|Q84MB3|ACCH1_ARATH 1-aminocyclopropane-1-carboxylate oxidase homolog 1 OS=Arabidopsis thaliana GN=At1g06620 PE=2 SV=1//3.17695e-142
Csa1M062350	365.699	958.004	-1.3894	-2.6197	4.0898e-14	1.818e-12	sp|Q9SU40|SKU5_ARATH Monocopper oxidase-like protein SKU5 OS=Arabidopsis thaliana GN=SKU5 PE=1 SV=1//1.1793e-44
Csa2M345910	1807.9	4734.81	-1.389	-2.61897	3.4434e-28	4.8757e-26	-//-
Csa3M743400	3680.56	9631.27	-1.3878	-2.61679	5.3693e-30	8.4412e-28	sp|P25818|TIP11_ARATH Aquaporin TIP1-1 OS=Arabidopsis thaliana GN=TIP1-1 PE=1 SV=1//2.40619e-111
Csa6M519710	362.074	946.752	-1.3867	-2.6148	2.1975e-18	1.4547e-16	-//-
Csa4M646180	361.148	944.297	-1.3866	-2.61462	2.0415e-06	2.5682e-05	sp|Q9SF32|IQD1_ARATH Protein IQ-DOMAIN 1 OS=Arabidopsis thaliana GN=IQD1 PE=1 SV=1//1.393e-30
Csa7M450580	268.808	702.803	-1.3865	-2.61444	2.8534e-08	5.4423e-07	-//-
Csa7M390240	971.141	2536.72	-1.3852	-2.61208	5.679e-22	4.9968e-20	sp|P35063|H2AX_PICAB Histone H2AX OS=Picea abies PE=2 SV=1//3.54871e-60
Csa2M371100	3588.85	9352.8	-1.3819	-2.60611	4.7026e-14	2.0646e-12	sp|Q9SJY5|PUMP5_ARATH Mitochondrial uncoupling protein 5 OS=Arabidopsis thaliana GN=PUMP5 PE=2 SV=1//3.74939e-75
Csa7M414390	291.698	759.828	-1.3812	-2.60485	0.00010307	0.00082878	sp|Q8VYZ3|PME53_ARATH Probable pectinesterase 53 OS=Arabidopsis thaliana GN=PME53 PE=2 SV=1//4.17719e-93
Csa4M644680	55.3001	143.898	-1.3797	-2.60214	7.259e-06	7.9633e-05	-//-
Csa4M629480	152.492	396.308	-1.3779	-2.5989	7.1627e-12	2.4425e-10	sp|O04017|NAC98_ARATH Protein CUP-SHAPED COTYLEDON 2 OS=Arabidopsis thaliana GN=NAC098 PE=1 SV=1//1.79e-107
Csa3M734210	859.827	2233.86	-1.3774	-2.598	5.2863e-24	5.3315e-22	sp|O80931|AS1_ARATH Transcription factor AS1 OS=Arabidopsis thaliana GN=AS1 PE=1 SV=1//5.5226e-53
Csa5M604260	71.5131	185.759	-1.3771	-2.59746	1.4438e-07	2.38e-06	sp|P46668|ATHB6_ARATH Homeobox-leucine zipper protein ATHB-6 OS=Arabidopsis thaliana GN=ATHB-6 PE=1 SV=1//1.53782e-29
Csa7M343310	97.7563	253.657	-1.3756	-2.59476	6.3072e-09	1.358e-07	sp|Q55GA4|CDC45_DICDI Cell division control protein 45 homolog OS=Dictyostelium discoideum GN=cdc45 PE=3 SV=1//1.41562e-07
Csa1M537410	210.006	544.732	-1.3751	-2.59386	8.8713e-10	2.2184e-08	sp|Q9FJU9|E1313_ARATH Glucan endo-1,3-beta-glucosidase 13 OS=Arabidopsis thaliana GN=At5g56590 PE=1 SV=1//3.08637e-24
Csa2M004720	2562.37	6608.45	-1.3668	-2.57898	1.5763e-17	9.7972e-16	sp|Q9LV58|MBF1C_ARATH Multiprotein-bridging factor 1c OS=Arabidopsis thaliana GN=MBF1C PE=1 SV=1//3.00667e-75
Csa4M296190	1692.99	4362.7	-1.3656	-2.57683	1.9592e-27	2.5388e-25	sp|Q0V4C4|FES1_PHANO Hsp70 nucleotide exchange factor FES1 OS=Phaeosphaeria nodorum (strain SN15 / ATCC MYA-4574 / FGSC 10173) GN=FES1 PE=3 SV=1//4.09562e-16
Csa4M026860	594.485	1531.48	-1.3652	-2.57612	1.3285e-21	1.1362e-19	sp|Q9LX90|PABN3_ARATH Polyadenylate-binding protein 3 OS=Arabidopsis thaliana GN=PABN3 PE=1 SV=1//4.01397e-88
Csa5M593390	952.959	2452.54	-1.3638	-2.57362	8.2565e-25	8.7827e-23	sp|P90648|MHCKB_DICDI Myosin heavy chain kinase B OS=Dictyostelium discoideum GN=mhkB PE=2 SV=1//6.6905e-08
Csa6M448180	474.844	1221.69	-1.3634	-2.57291	7.0561e-20	5.3881e-18	sp|Q1S9I9|H2B1_MEDTR Probable histone H2B.1 OS=Medicago truncatula PE=3 SV=3//1.79964e-58
Csa3M159420	766.4	1968.95	-1.3613	-2.56917	0.004643	0.020742	-//-
Csa2M382670	33.4234	85.8568	-1.3611	-2.56881	0.00024058	0.0017259	sp|P24922|IF5A2_NICPL Eukaryotic translation initiation factor 5A-2 OS=Nicotiana plumbaginifolia GN=EIF-5A2 PE=2 SV=1//3.89141e-102
Csa2M351840	3626.58	9313.8	-1.3608	-2.56828	6.6043e-26	7.6743e-24	-//-
Csa1M004870	20.6151	52.9228	-1.3602	-2.56721	0.0036865	0.017195	sp|P46640|KNAT2_ARATH Homeobox protein knotted-1-like 2 OS=Arabidopsis thaliana GN=KNAT2 PE=1 SV=3//1.24327e-79
Csa7M339120	2477.24	6351.07	-1.3583	-2.56383	1.0605e-19	7.9002e-18	sp|Q6ICB0|DESI1_HUMAN Desumoylating isopeptidase 1 OS=Homo sapiens GN=DESI1 PE=1 SV=1//1.56181e-36
Csa4M006190	92.9486	238.132	-1.3573	-2.56205	1.3429e-08	2.7608e-07	sp|Q9SSD1|TMM_ARATH Protein TOO MANY MOUTHS OS=Arabidopsis thaliana GN=TMM PE=1 SV=1//3.74067e-160
Csa2M359990	86.8268	222.288	-1.3562	-2.5601	5.2486e-08	9.5506e-07	sp|Q38899|ORC2_ARATH Origin of replication complex subunit 2 OS=Arabidopsis thaliana GN=ORC2 PE=1 SV=1//3.05613e-176
Csa4M045010	81.0048	207.334	-1.3559	-2.55957	9.2975e-08	1.6032e-06	sp|Q9FJZ9|PER72_ARATH Peroxidase 72 OS=Arabidopsis thaliana GN=PER72 PE=1 SV=1//6.96629e-176
Csa1M575010	178.196	455.914	-1.3553	-2.5585	1.1942e-06	1.5909e-05	sp|Q8VYZ3|PME53_ARATH Probable pectinesterase 53 OS=Arabidopsis thaliana GN=PME53 PE=2 SV=1//0
Csa4M649600	64.421	164.776	-1.3549	-2.55779	1.0631e-06	1.44e-05	sp|Q9SMZ2|PP347_ARATH Pentatricopeptide repeat-containing protein At4g33170 OS=Arabidopsis thaliana GN=PCMP-H53 PE=3 SV=1//2.19232e-40
Csa4M652120	96.8122	247.438	-1.3538	-2.55584	7.9487e-09	1.6894e-07	sp|Q8W487|YB95_ARATH Uncharacterized protein At2g39795, mitochondrial OS=Arabidopsis thaliana GN=At2g39795 PE=2 SV=1//1.61833e-13
Csa7M396330	97.6504	249.258	-1.3519	-2.55248	2.0754e-05	0.00020087	sp|P22242|DRPE_CRAPL Desiccation-related protein PCC13-62 OS=Craterostigma plantagineum PE=2 SV=1//4.33739e-77
Csa6M006810	143.185	363.691	-1.3448	-2.53995	8.5631e-11	2.5219e-09	-//-
Csa5M628660	998.292	2535.03	-1.3445	-2.53942	1.0055e-21	8.6339e-20	sp|Q9ZU91|E133_ARATH Glucan endo-1,3-beta-glucosidase 3 OS=Arabidopsis thaliana GN=At2g01630 PE=1 SV=2//0
Csa2M340400	2322.43	5891.86	-1.3431	-2.53696	2.1852e-27	2.8146e-25	sp|Q07502|DEF_SOYBN Defensin-like protein OS=Glycine max PE=3 SV=1//4.18889e-12
Csa6M452110	39.2454	99.4787	-1.3419	-2.53485	0.00014316	0.001101	sp|Q9SR72|GL32_ARATH Germin-like protein subfamily 3 member 2 OS=Arabidopsis thaliana GN=At3g10080 PE=2 SV=1//1.39099e-83
Csa3M902400	48.6135	123.191	-1.3415	-2.53415	2.4891e-05	0.00023559	sp|Q38895|SUP_ARATH Transcriptional regulator SUPERMAN OS=Arabidopsis thaliana GN=SUP PE=1 SV=1//3.87397e-18
Csa7M043000	36.9695	93.5351	-1.3392	-2.53011	0.00013614	0.0010546	sp|Q9SY75|PPR30_ARATH Putative pentatricopeptide repeat-containing protein At1g10330 OS=Arabidopsis thaliana GN=PCMP-E71 PE=3 SV=1//1.63509e-147
Csa3M444600	118.812	300.404	-1.3382	-2.52836	1.8828e-09	4.468e-08	-//-
Csa5M614640	149.299	377.482	-1.3382	-2.52836	1.1566e-06	1.5455e-05	sp|Q6NLG7|RFA3B_ARATH Replication protein A 14 kDa subunit B OS=Arabidopsis thaliana GN=RPA3B PE=1 SV=1//6.07293e-40
Novel00161	63.9976	161.687	-1.3371	-2.52643	1.8856e-06	2.3955e-05	--
Csa1M268280	348.348	879.994	-1.337	-2.52625	1.1481e-05	0.00011951	sp|Q5URA7|YR877_MIMIV Putative lipocalin R877 OS=Acanthamoeba polyphaga mimivirus GN=MIMI_R877 PE=1 SV=1//3.41108e-19
Csa2M351560	39.0337	98.6115	-1.337	-2.52625	0.00016229	0.0012301	-//-
Csa3M881910	25.0874	63.372	-1.3369	-2.52608	0.0021039	0.010734	sp|Q9SJA4|CNG14_ARATH Probable cyclic nucleotide-gated ion channel 14 OS=Arabidopsis thaliana GN=CNGC14 PE=2 SV=2//0
Csa4M294920	111.032	279.886	-1.3339	-2.52083	3.4459e-09	7.7553e-08	sp|Q8RWD7|EMB74_ARATH Protein EMBRYO DEFECTIVE 1674 OS=Arabidopsis thaliana GN=EMB1674 PE=2 SV=1//4.06191e-16
Csa1M014530	38.0457	95.8617	-1.3332	-2.51961	0.00013102	0.0010209	-//-
Csa7M395830	60.178	151.534	-1.3323	-2.51804	0.00014991	0.0011468	sp|Q9FMA1|PP433_ARATH Pentatricopeptide repeat-containing protein At5g56310 OS=Arabidopsis thaliana GN=PCMP-E13 PE=2 SV=1//2.45582e-99
Csa6M513640	62.9214	158.176	-1.3299	-2.51385	0.0003911	0.0026058	sp|Q700D9|MYBF_ARATH Putative Myb family transcription factor At1g14600 OS=Arabidopsis thaliana GN=At1g14600 PE=2 SV=2//3.48983e-28
Csa6M330470	16.6897	41.9449	-1.3295	-2.51316	0.01157	0.043767	sp|Q9LUQ5|UBC25_ARATH Probable ubiquitin-conjugating enzyme E2 25 OS=Arabidopsis thaliana GN=UBC25 PE=2 SV=1//4.46719e-79
Csa4M008800	1176.08	2954.86	-1.3291	-2.51246	3.9545e-24	4.0455e-22	sp|Q93Y09|SCP45_ARATH Serine carboxypeptidase-like 45 OS=Arabidopsis thaliana GN=SCPL45 PE=2 SV=1//3.05541e-19
Csa5M623870	8230.65	20674.2	-1.3288	-2.51194	7.2565e-06	7.9633e-05	sp|Q766C3|NEP1_NEPGR Aspartic proteinase nepenthesin-1 OS=Nepenthes gracilis GN=nep1 PE=1 SV=1//4.41423e-35
Csa1M470390	1000.61	2513.2	-1.3286	-2.51159	3.2529e-23	3.1329e-21	sp|Q94C70|NAT2_ARATH Nucleobase-ascorbate transporter 2 OS=Arabidopsis thaliana GN=NAT2 PE=2 SV=2//0
Csa4M637720	31.1652	78.2631	-1.3284	-2.51124	0.00063034	0.0039212	-//-
Csa6M382990	400.922	1005.24	-1.3261	-2.50724	1.5605e-17	9.7273e-16	sp|Q6S001|KIF11_DICDI Kinesin-related protein 11 OS=Dictyostelium discoideum GN=kif11 PE=3 SV=1//5.24007e-106
Csa2M379940	1185.47	2971.78	-1.3259	-2.50689	1.8076e-24	1.8945e-22	sp|O22567|DXS1_ORYSJ 1-deoxy-D-xylulose-5-phosphate synthase 1, chloroplastic OS=Oryza sativa subsp. japonica GN=CLA1 PE=2 SV=2//0
Csa4M646410	371.883	930.951	-1.3239	-2.50342	1.8443e-17	1.1397e-15	-//-
Csa6M519520	35.2582	88.0989	-1.3212	-2.49874	0.00034553	0.0023513	-//-
Csa7M259360	48.0488	120.017	-1.3207	-2.49787	0.004049	0.01861	sp|B9G9L9|BURPH_ORYSJ BURP domain-containing protein 17 OS=Oryza sativa subsp. japonica GN=BURP17 PE=2 SV=1//1.87593e-45
Csa1M009750	67.0145	166.933	-1.3167	-2.49096	1.8825e-06	2.3929e-05	sp|Q9SN85|PP267_ARATH Pentatricopeptide repeat-containing protein At3g47530 OS=Arabidopsis thaliana GN=PCMP-H76 PE=2 SV=1//0
Csa4M358770	52.9183	131.82	-1.3167	-2.49096	0.00018957	0.001404	sp|Q07474|MADS2_PETHY Floral homeotic protein PMADS 2 OS=Petunia hybrida GN=PMADS2 PE=2 SV=1//2.41333e-62
Csa2M009300	575.863	1432.13	-1.3144	-2.48699	3.1246e-18	2.0556e-16	sp|O80786|MCM5_ARATH DNA replication licensing factor MCM5 OS=Arabidopsis thaliana GN=MCM5 PE=1 SV=1//0
Novel00273	282.136	701.577	-1.3142	-2.48664	4.3503e-15	2.1681e-13	--
Csa5M606670	148.319	368.619	-1.3134	-2.48527	1.0205e-10	2.9685e-09	sp|Q9ZQ89|UPS2_ARATH Ureide permease 2 OS=Arabidopsis thaliana GN=UPS2 PE=1 SV=2//4.92565e-140
Csa5M606390	120.365	298.035	-1.3081	-2.47615	1.0974e-09	2.7032e-08	sp|Q6R8G7|PHO13_ARATH Phosphate transporter PHO1 homolog 3 OS=Arabidopsis thaliana GN=PHO1;H3 PE=2 SV=2//0
Csa1M066510	809.201	2002.86	-1.3075	-2.47512	4.0588e-17	2.4514e-15	sp|Q57703|PSLS_METJA Phosphosulfolactate synthase OS=Methanocaldococcus jannaschii (strain ATCC 43067 / DSM 2661 / JAL-1 / JCM 10045 / NBRC 100440) GN=comA PE=1 SV=1//6.24391e-07
Csa5M623560	237.378	586.064	-1.3039	-2.46895	1.9356e-13	8.0361e-12	sp|Q9LPR8|SCL3_ARATH Scarecrow-like protein 3 OS=Arabidopsis thaliana GN=SCL3 PE=2 SV=1//0
Csa5M633260	21.162	52.1613	-1.3015	-2.46485	0.0069272	0.028832	sp|Q9ZVX4|U90A1_ARATH UDP-glycosyltransferase 90A1 OS=Arabidopsis thaliana GN=UGT90A1 PE=2 SV=1//1.13344e-116
Csa1M650050	57.6023	141.847	-1.3001	-2.46246	1.2551e-05	0.00012927	sp|Q9XE98|PP303_ARATH Pentatricopeptide repeat-containing protein At4g04370 OS=Arabidopsis thaliana GN=PCMP-E99 PE=3 SV=1//0
Novel00457	34.3937	84.6511	-1.2994	-2.46127	0.00047829	0.0031027	--
Csa3M152100	2132.69	5243.8	-1.2979	-2.45871	2.1494e-25	2.3812e-23	sp|Q9MA55|ACBP4_ARATH Acyl-CoA-binding domain-containing protein 4 OS=Arabidopsis thaliana GN=ACBP4 PE=1 SV=1//8.4503e-65
Csa5M590120	112.629	276.84	-1.2975	-2.45803	8.2245e-07	1.1461e-05	sp|Q0WVW7|RQL5_ARATH ATP-dependent DNA helicase Q-like 5 OS=Arabidopsis thaliana GN=RECQL5 PE=2 SV=2//0
Csa4M083610	120.206	295.073	-1.2956	-2.45479	5.3856e-09	1.1702e-07	sp|F4IWA8|TBL41_ARATH Protein trichome birefringence-like 41 OS=Arabidopsis thaliana GN=TBL41 PE=2 SV=1//1.15214e-162
Csa5M175720	126.364	310.092	-1.2951	-2.45394	2.4999e-06	3.0789e-05	sp|Q9FE62|YLS8_ARATH Thioredoxin-like protein YLS8 OS=Arabidopsis thaliana GN=YLS8 PE=2 SV=1//4.20274e-94
Csa4M644730	85.4949	209.492	-1.293	-2.45037	3.7265e-07	5.6629e-06	sp|Q9C652|RBP1_ARATH RNA-binding protein 1 OS=Arabidopsis thaliana GN=RBP1 PE=2 SV=1//4.46017e-11
Csa4M293080	171.086	418.835	-1.2917	-2.44816	2.7921e-11	8.7276e-10	-//-
Csa7M044980	2392.48	5842.47	-1.2881	-2.44206	4.8061e-25	5.1379e-23	sp|Q8LDW9|XTH9_ARATH Xyloglucan endotransglucosylase/hydrolase protein 9 OS=Arabidopsis thaliana GN=XTH9 PE=2 SV=2//6.95407e-150
Csa4M051360	49.9632	121.943	-1.2873	-2.44071	0.0084329	0.033985	sp|Q9SUQ2|CRF2_ARATH Ethylene-responsive transcription factor CRF2 OS=Arabidopsis thaliana GN=CRF2 PE=1 SV=1//4.0707e-50
Csa1M050380	39.7746	96.9829	-1.2859	-2.43834	0.00021279	0.0015496	sp|Q9SZX3|ASSY_ARATH Argininosuccinate synthase, chloroplastic OS=Arabidopsis thaliana GN=At4g24830 PE=2 SV=3//0
Csa2M369820	558.345	1359.9	-1.2843	-2.43564	2.6713e-16	1.507e-14	sp|Q9SB61|ZHD2_ARATH Zinc-finger homeodomain protein 2 OS=Arabidopsis thaliana GN=ZHD1 PE=1 SV=1//1.04289e-64
Csa6M127460	17.8717	43.4254	-1.2809	-2.42991	0.013372	0.049236	-//-
Csa5M190550	128.119	311.297	-1.2808	-2.42974	4.3031e-09	9.5243e-08	sp|P05478|HSP16_SOYBN 18.5 kDa class I heat shock protein OS=Glycine max GN=HSP18.5-C PE=3 SV=1//1.45939e-63
Csa7M329350	704.212	1710.58	-1.2804	-2.42906	1.0932e-19	8.1159e-18	sp|Q9LS40|ASPG1_ARATH Protein ASPARTIC PROTEASE IN GUARD CELL 1 OS=Arabidopsis thaliana GN=ASPG1 PE=1 SV=1//1.62754e-107
Csa1M470280	268.693	652.503	-1.28	-2.42839	1.9192e-07	3.0761e-06	sp|Q9FIZ3|GSO2_ARATH LRR receptor-like serine/threonine-protein kinase GSO2 OS=Arabidopsis thaliana GN=GSO2 PE=2 SV=2//9.18379e-08
Csa5M167720	97.4032	236.418	-1.2793	-2.42721	6.0559e-08	1.0899e-06	sp|Q6E7H0|ORC3_ARATH Origin of replication complex subunit 3 OS=Arabidopsis thaliana GN=ORC3 PE=1 SV=1//0
Csa2M369830	190.555	462.302	-1.2786	-2.42603	1.7619e-10	4.9178e-09	sp|Q9SGN7|CCR12_ARATH Serine/threonine-protein kinase-like protein At1g28390 OS=Arabidopsis thaliana GN=At1g28390 PE=2 SV=1//1.19765e-117
Csa5M174650	518.315	1257.39	-1.2785	-2.42587	2.8032e-15	1.427e-13	sp|Q766C2|NEP2_NEPGR Aspartic proteinase nepenthesin-2 OS=Nepenthes gracilis GN=nep2 PE=1 SV=1//5.12396e-53
Csa4M652640	33.6528	81.584	-1.2776	-2.42435	0.0009769	0.005662	sp|Q94AW5|ERF03_ARATH Ethylene-responsive transcription factor ERF003 OS=Arabidopsis thaliana GN=ERF003 PE=2 SV=1//1.76341e-53
Csa2M361700	1750.8	4242.92	-1.277	-2.42335	2.2433e-16	1.2756e-14	sp|Q9ZPW7|ZHD6_ARATH Zinc-finger homeodomain protein 6 OS=Arabidopsis thaliana GN=ZHD6 PE=1 SV=1//8.27986e-56
Csa2M354910	105.325	254.821	-1.2746	-2.41932	0.00033064	0.0022579	sp|Q948Z4|SNAK1_SOLTU Snakin-1 OS=Solanum tuberosum GN=SN1 PE=1 SV=1//6.17334e-25
Csa5M139660	313.928	759.11	-1.2739	-2.41814	1.4071e-14	6.5121e-13	sp|Q9SUQ3|Y4374_ARATH Probable inactive receptor kinase At4g23740 OS=Arabidopsis thaliana GN=At4g23740 PE=2 SV=1//0
Csa3M265250	21.2501	51.3787	-1.2737	-2.41781	0.0050052	0.02212	-//-
Csa1M612920	250.636	605.503	-1.2725	-2.4158	2.5826e-13	1.0478e-11	sp|Q8RWR1|JMJ30_ARATH Putative lysine-specific demethylase JMJD5 OS=Arabidopsis thaliana GN=JMJD5 PE=2 SV=1//4.04458e-179
Csa2M013290	183.277	442.652	-1.2721	-2.41513	3.0864e-11	9.5776e-10	sp|P93092|ACP1_CASGL Acyl carrier protein 1, chloroplastic OS=Casuarina glauca GN=ACP1 PE=2 SV=1//7.10432e-39
Csa1M527880	4097.85	9891.23	-1.2713	-2.41379	6.4195e-13	2.4686e-11	sp|P05478|HSP16_SOYBN 18.5 kDa class I heat shock protein OS=Glycine max GN=HSP18.5-C PE=3 SV=1//6.06327e-56
Csa6M411180	155.95	376.425	-1.2713	-2.41379	4.4099e-10	1.1742e-08	sp|Q9SAC4|FB2_ARATH F-box protein At1g10780 OS=Arabidopsis thaliana GN=At1g10780 PE=2 SV=1//0
Csa1M000770	62.3744	150.54	-1.2711	-2.41346	8.4724e-06	9.1535e-05	sp|Q9FY93|NAC83_ARATH NAC domain-containing protein 83 OS=Arabidopsis thaliana GN=NAC083 PE=1 SV=1//8.32497e-30
Csa6M448730	201.616	486.606	-1.2711	-2.41346	0.0046957	0.020925	sp|Q9ZSS6|THD1_ARATH Threonine dehydratase biosynthetic, chloroplastic OS=Arabidopsis thaliana GN=OMR1 PE=1 SV=1//1.42832e-180
Csa7M407830	623.921	1502.8	-1.2682	-2.40861	2.3859e-19	1.7061e-17	-//-
Csa2M007950	157.37	378.539	-1.2663	-2.40544	1.7671e-05	0.00017488	sp|Q95YI5|US74C_DROME UDP-sugar transporter UST74c OS=Drosophila melanogaster GN=frc PE=1 SV=2//4.14983e-32
Csa7M033320	19.6447	47.2328	-1.2656	-2.40427	0.0099747	0.038953	sp|Q9FI80|PP425_ARATH Pentatricopeptide repeat-containing protein At5g48910 OS=Arabidopsis thaliana GN=PCMP-H38 PE=2 SV=1//6.32478e-09
Csa3M258170	717.585	1724.94	-1.2653	-2.40377	5.9891e-16	3.2419e-14	sp|Q568T4|HIKES_DANRE Protein Hikeshi OS=Danio rerio GN=zgc:110091 PE=2 SV=2//2.53466e-09
Csa3M115060	28.907	69.4639	-1.2648	-2.40294	0.0019009	0.0098937	sp|Q9LXA5|LRK91_ARATH L-type lectin-domain containing receptor kinase IX.1 OS=Arabidopsis thaliana GN=LECRK91 PE=2 SV=1//2.17958e-165
Csa5M606490	60.4515	145.041	-1.2626	-2.39928	1.7955e-05	0.00017748	sp|Q9C4Z7|MINE1_ARATH Cell division topological specificity factor homolog, chloroplastic OS=Arabidopsis thaliana GN=MINE1 PE=1 SV=1//7.50218e-52
Csa7M056500	3918.25	9401.2	-1.2626	-2.39928	2.7145e-20	2.1337e-18	sp|O81865|P2A01_ARATH Protein PHLOEM PROTEIN 2-LIKE A1 OS=Arabidopsis thaliana GN=PP2A1 PE=2 SV=1//4.42093e-24
Csa1M572950	767.997	1841.49	-1.2617	-2.39778	5.9724e-20	4.5934e-18	sp|Q9S9K7|H2AXB_ARATH Probable histone H2AXb OS=Arabidopsis thaliana GN=At1g54690 PE=1 SV=1//1.70614e-61
Csa6M014500	533.575	1278.54	-1.2607	-2.39612	6.2928e-17	3.6963e-15	sp|Q501D5|MCMBP_ARATH Mini-chromosome maintenance complex-binding protein OS=Arabidopsis thaliana GN=ETG1 PE=1 SV=1//0
Novel00188	367.728	880.65	-1.2599	-2.39479	6.9493e-10	1.7731e-08	--
Csa3M646530	75.9855	181.888	-1.2593	-2.3938	1.3254e-06	1.7483e-05	sp|Q9FLN0|GLIP1_ARATH GDSL esterase/lipase 1 OS=Arabidopsis thaliana GN=GLIP1 PE=1 SV=1//5.83378e-81
Csa5M623640	81.7194	195.552	-1.2588	-2.39297	1.0455e-05	0.00011022	-//-
Csa3M592130	25.405	60.6434	-1.2552	-2.387	0.0035575	0.016684	sp|P80073|MYB2_PHYPA Myb-related protein Pp2 OS=Physcomitrella patens subsp. patens GN=PP2 PE=2 SV=1//5.17351e-40
Csa3M174560	186.656	443.519	-1.2486	-2.37611	5.9287e-11	1.7754e-09	sp|F4JSE7|EDR2_ARATH Protein ENHANCED DISEASE RESISTANCE 2 OS=Arabidopsis thaliana GN=EDR2 PE=2 SV=1//3.86174e-45
Csa6M103520	17.5364	41.6486	-1.2479	-2.37495	0.013409	0.049356	sp|Q43385|DOF37_ARATH Dof zinc finger protein DOF3.7 OS=Arabidopsis thaliana GN=DOF3.7 PE=1 SV=2//8.42457e-29
Csa2M370440	233.894	554.611	-1.2456	-2.37117	8.7989e-11	2.5806e-09	sp|Q9FIE3|VIN3_ARATH Protein VERNALIZATION INSENSITIVE 3 OS=Arabidopsis thaliana GN=VIN3 PE=1 SV=2//2.1133e-91
Csa1M015060	234.485	555.859	-1.2452	-2.37051	4.5464e-12	1.6014e-10	sp|O13046|WDHD1_XENLA WD repeat and HMG-box DNA-binding protein 1 OS=Xenopus laevis GN=wdhd1 PE=1 SV=1//9.47196e-74
Csa7M039790	39.3776	93.3447	-1.2452	-2.37051	0.00025388	0.0018094	sp|B6VJS4|ROMT_VITVI Trans-resveratrol di-O-methyltransferase OS=Vitis vinifera GN=ROMT PE=1 SV=2//1.9201e-146
Csa2M060420	53.2976	126.3	-1.2447	-2.36969	7.2641e-05	0.00060979	sp|O64705|PP184_ARATH Pentatricopeptide repeat-containing protein At2g34400 OS=Arabidopsis thaliana GN=PCMP-E23 PE=3 SV=2//0
Csa3M748240	312.014	738.402	-1.2428	-2.36657	5.9594e-14	2.5898e-12	-//-
Csa6M292420	80.2639	189.862	-1.2421	-2.36543	2.2427e-06	2.7943e-05	-//-
Csa6M519690	89.5525	211.649	-1.2409	-2.36346	4.6876e-07	6.9121e-06	sp|Q6XAT2|ERL2_ARATH LRR receptor-like serine/threonine-protein kinase ERL2 OS=Arabidopsis thaliana GN=ERL2 PE=2 SV=1//2.54876e-08
Csa7M389490	33.547	79.2784	-1.2407	-2.36313	0.0015849	0.008495	-//-
Csa3M781550	45.385	107.115	-1.2389	-2.36019	0.00024249	0.0017369	sp|A7UL74|CTF7_ARATH Protein CHROMOSOME TRANSMISSION FIDELITY 7 OS=Arabidopsis thaliana GN=CTF7 PE=1 SV=1//2.595e-79
Csa4M506850	364.729	860.218	-1.2379	-2.35855	5.0395e-15	2.4826e-13	sp|Q8RXW0|RBL14_ARATH Rhomboid-like protein 14, mitochondrial OS=Arabidopsis thaliana GN=RBL14 PE=2 SV=1//1.03639e-92
Csa6M366280	23.9054	56.3706	-1.2376	-2.35806	0.0068524	0.028604	sp|Q9SYK9|U74E2_ARATH UDP-glycosyltransferase 74E2 OS=Arabidopsis thaliana GN=UGT74E2 PE=1 SV=1//1.51056e-121
Csa6M486850	76.7001	180.851	-1.2375	-2.3579	3.2052e-06	3.8587e-05	sp|Q8LJT8|TKI1_ARATH TSL-kinase interacting protein 1 OS=Arabidopsis thaliana GN=TKI1 PE=1 SV=2//5.43157e-25
Csa4M083700	1804.66	4252.25	-1.2365	-2.35626	3.6182e-16	2.0094e-14	sp|P17783|MDHM_CITLA Malate dehydrogenase, mitochondrial OS=Citrullus lanatus GN=MMDH PE=1 SV=1//0
Csa2M000710	208.277	490.688	-1.2363	-2.35594	9.2462e-07	1.2738e-05	sp|Q9LHF1|LRX4_ARATH Leucine-rich repeat extensin-like protein 4 OS=Arabidopsis thaliana GN=LRX4 PE=2 SV=1//8.73112e-89
Csa6M110310	114.719	269.881	-1.2342	-2.35251	2.0401e-07	3.2552e-06	sp|O81263|KITH_ORYSJ Thymidine kinase OS=Oryza sativa subsp. japonica GN=TK PE=2 SV=2//4.06047e-99
Csa6M488320	158.27	372.279	-1.234	-2.35218	2.2683e-09	5.3295e-08	-//-
Csa3M813800	38.3191	90.045	-1.2326	-2.3499	0.00048626	0.0031458	-//-
Csa2M005950	538.197	1264.39	-1.2322	-2.34925	3.219e-17	1.9608e-15	sp|Q84L08|GONS4_ARATH GDP-mannose transporter GONST4 OS=Arabidopsis thaliana GN=GONST4 PE=2 SV=1//9.30537e-167
Csa5M152910	333.229	781.806	-1.2303	-2.34616	1.0076e-09	2.4934e-08	sp|Q9SUS5|RHA1B_ARATH E3 ubiquitin-protein ligase RHA1B OS=Arabidopsis thaliana GN=RHA1B PE=2 SV=1//4.66206e-28
Csa5M636530	38.6544	90.6159	-1.2291	-2.34421	0.0007453	0.0045168	sp|Q1PDW5|FTSH6_ARATH ATP-dependent zinc metalloprotease FTSH 6, chloroplastic OS=Arabidopsis thaliana GN=FTSH6 PE=2 SV=1//0
CsaUNM024980	1605.76	3763.4	-1.2288	-2.34372	6.2682e-22	5.4926e-20	sp|Q9C8M9|SRF6_ARATH Protein STRUBBELIG-RECEPTOR FAMILY 6 OS=Arabidopsis thaliana GN=SRF6 PE=1 SV=1//0
Csa1M064770	26.4812	61.9548	-1.2262	-2.3395	0.0041175	0.018852	-//-
Csa1M662790	72.9864	170.593	-1.2249	-2.33739	5.3969e-06	6.1541e-05	sp|Q9FIC6|GL117_ARATH Germin-like protein subfamily 1 member 17 OS=Arabidopsis thaliana GN=At5g39150 PE=2 SV=1//1.3534e-100
Csa6M445030	366.749	857.066	-1.2246	-2.33691	1.1624e-12	4.3073e-11	sp|Q9LYW9|DNJ36_ARATH DnaJ protein P58IPK homolog OS=Arabidopsis thaliana GN=P58IPK PE=1 SV=1//1.50155e-179
Csa6M008650	77.2911	179.963	-1.2193	-2.32834	3.8493e-06	4.537e-05	sp|B9SLR1|Y231_RICCO UPF0392 protein RCOM_0530710 OS=Ricinus communis GN=RCOM_0530710 PE=3 SV=1//0
Csa3M901050	301.905	702.739	-1.2189	-2.32769	3.2495e-13	1.3011e-11	-//-
Csa1M596420	735.245	1709.63	-1.2174	-2.32527	4.0853e-09	9.0517e-08	sp|O04011|ABP20_PRUPE Auxin-binding protein ABP20 OS=Prunus persica GN=ABP20 PE=2 SV=1//5.16447e-86
Csa3M166300	186.735	433.938	-1.2165	-2.32382	2.8529e-10	7.7604e-09	-//-
Csa1M602530	297.988	690.387	-1.2121	-2.31675	3.6944e-07	5.6181e-06	sp|P14133|ASO_CUCSA L-ascorbate oxidase OS=Cucumis sativus PE=1 SV=1//0
Novel00148	22.7234	52.6267	-1.2116	-2.31594	0.0099692	0.038939	--
Csa3M127250	116.828	270.515	-1.2113	-2.31546	3.9626e-07	5.9581e-06	sp|Q14AI0|DCC1_MOUSE Sister chromatid cohesion protein DCC1 OS=Mus musculus GN=DSCC1 PE=2 SV=1//1.85799e-36
Csa7M033310	56.3848	130.551	-1.2112	-2.3153	3.6367e-05	0.00033017	sp|Q9FI80|PP425_ARATH Pentatricopeptide repeat-containing protein At5g48910 OS=Arabidopsis thaliana GN=PCMP-H38 PE=2 SV=1//8.87749e-22
Csa4M296030	49.5043	114.497	-1.2097	-2.3129	0.00011494	0.00091065	sp|O81221|ACT_GOSHI Actin OS=Gossypium hirsutum PE=3 SV=1//0
Csa6M150540	813.047	1878.68	-1.2083	-2.31065	1.1678e-18	7.9518e-17	sp|Q8LJS2|HDT1_SOYBN Histone deacetylase HDT1 OS=Glycine max GN=HDT1 PE=2 SV=1//2.68288e-07
Csa1M586770	386.526	892.961	-1.208	-2.31017	1.2583e-14	5.8612e-13	-//-
Csa1M228990	72.2277	166.743	-1.207	-2.30857	8.7105e-06	9.3918e-05	-//-
Csa6M497220	1383.59	3192.48	-1.2063	-2.30745	8.5363e-14	3.6503e-12	sp|Q38827|IAA9_ARATH Auxin-responsive protein IAA9 OS=Arabidopsis thaliana GN=IAA9 PE=1 SV=1//9.92813e-113
Csa6M454360	25.6167	59.0993	-1.2061	-2.30713	0.0048183	0.021387	sp|Q94KL7|SILD_FORIN Secoisolariciresinol dehydrogenase (Fragment) OS=Forsythia intermedia PE=1 SV=1//1.22583e-80
Csa3M178510	42.1564	97.1733	-1.2048	-2.30505	0.00056988	0.0035964	sp|Q9C6L5|KCS5_ARATH 3-ketoacyl-CoA synthase 5 OS=Arabidopsis thaliana GN=KCS5 PE=1 SV=1//1.43612e-150
Csa3M912940	2556.07	5888.05	-1.2039	-2.30362	2.2629e-21	1.9048e-19	sp|Q9LD45|BI1_ARATH Bax inhibitor 1 OS=Arabidopsis thaliana GN=BI-1 PE=1 SV=1//4.28735e-115
Csa1M604080	911.677	2098.15	-1.2025	-2.30138	8.7531e-19	6.0177e-17	sp|Q94F88|CMT3_ARATH DNA (cytosine-5)-methyltransferase CMT3 OS=Arabidopsis thaliana GN=CMT3 PE=1 SV=2//0
Csa6M416850	96.0273	220.914	-1.202	-2.30058	0.0045057	0.020281	-//-
Csa2M263940	8577.56	19730.1	-1.2018	-2.30026	1.7157e-14	7.8551e-13	sp|Q9T0I5|PRP4_ARATH Proline-rich protein 4 OS=Arabidopsis thaliana GN=PRP4 PE=2 SV=1//2.19666e-34
Csa2M009510	94.4659	217.233	-1.2014	-2.29963	1.1119e-06	1.4971e-05	sp|Q3ZCC4|TIPIN_BOVIN TIMELESS-interacting protein OS=Bos taurus GN=TIPIN PE=2 SV=1//2.80814e-10
Csa7M387710	349.406	801.796	-1.1983	-2.29469	8.0912e-14	3.4808e-12	-//-
Csa1M383520	3516.79	8066.07	-1.1976	-2.29358	1.4048e-19	1.0286e-17	sp|Q9LHF1|LRX4_ARATH Leucine-rich repeat extensin-like protein 4 OS=Arabidopsis thaliana GN=LRX4 PE=2 SV=1//0
Csa4M290220	1309.33	3000.29	-1.1963	-2.29151	3.4179e-18	2.2416e-16	sp|P68428|H32_WHEAT Histone H3.2 OS=Triticum aestivum PE=1 SV=2//1.74915e-70
Csa3M589580	60.9807	139.71	-1.196	-2.29104	4.2866e-05	0.0003846	-//-
Csa7M389450	1294.82	2963.66	-1.1946	-2.28881	3.2171e-20	2.5104e-18	sp|Q93ZQ3|PLP9_ARATH Probable inactive patatin-like protein 9 OS=Arabidopsis thaliana GN=PLP9 PE=2 SV=1//1.06428e-180
Csa6M426380	221.499	506.193	-1.1924	-2.28533	5.403e-05	0.00047094	sp|Q0V865|FAFL_ARATH Protein FAF-like, chloroplastic OS=Arabidopsis thaliana GN=At5g22090 PE=2 SV=1//6.49322e-21
Csa3M180420	65.9823	150.646	-1.191	-2.28311	2.4655e-05	0.00023408	sp|Q7Y211|PP285_ARATH Pentatricopeptide repeat-containing protein At3g57430, chloroplastic OS=Arabidopsis thaliana GN=PCMP-H81 PE=2 SV=2//4.3578e-71
Csa1M435800	67.2702	153.459	-1.1898	-2.28121	1.8854e-05	0.00018509	sp|Q5PP26|PII2_ARATH Piriformospora indica-insensitive protein 2 OS=Arabidopsis thaliana GN=PII-2 PE=2 SV=1//4.89099e-37
Csa2M000750	752.199	1714.91	-1.189	-2.27995	2.008e-17	1.2337e-15	-//-
Csa7M447990	1331.53	3035.45	-1.1888	-2.27963	9.6145e-16	5.0883e-14	sp|P83948|PME3_CITSI Pectinesterase 3 OS=Citrus sinensis PE=1 SV=1//0
Csa3M132540	160.916	365.616	-1.184	-2.27206	3.949e-09	8.7769e-08	-//-
Csa3M278920	873.215	1983.57	-1.1837	-2.27159	9.4667e-19	6.4667e-17	sp|Q9M886|LBD41_ARATH LOB domain-containing protein 41 OS=Arabidopsis thaliana GN=LBD41 PE=2 SV=1//2.21722e-95
Csa4M043950	137.24	311.699	-1.1835	-2.27127	0.00024683	0.0017626	sp|Q8VYZ3|PME53_ARATH Probable pectinesterase 53 OS=Arabidopsis thaliana GN=PME53 PE=2 SV=1//9.1202e-160
Csa3M027190	181.628	412.426	-1.1831	-2.27064	1.4577e-09	3.5336e-08	sp|Q9ZSP6|AIR1L_ARATH Putative lipid-binding protein AIR1B OS=Arabidopsis thaliana GN=AIR1B PE=3 SV=1//1.86486e-11
Csa3M019960	26.587	60.3261	-1.1821	-2.26907	0.0055842	0.02414	sp|Q9FGL1|PP423_ARATH Putative pentatricopeptide repeat-containing protein At5g47460 OS=Arabidopsis thaliana GN=PCMP-E103 PE=3 SV=1//1.67866e-173
Csa1M001270	22.8733	51.8652	-1.1811	-2.2675	0.0098497	0.038585	-//-
Csa1M690270	296.224	671.328	-1.1803	-2.26624	3.8688e-12	1.3741e-10	sp|Q38867|CP19C_ARATH Peptidyl-prolyl cis-trans isomerase CYP19-3 OS=Arabidopsis thaliana GN=CYP19-3 PE=2 SV=2//5.12603e-92
Csa3M159450	123.285	279.294	-1.1798	-2.26545	1.8148e-07	2.9263e-06	sp|Q84WN3|SWT17_ARATH Bidirectional sugar transporter SWEET17 OS=Arabidopsis thaliana GN=SWEET17 PE=2 SV=2//1.15894e-75
Csa3M842010	201.908	457.226	-1.1792	-2.26451	4.3046e-10	1.149e-08	sp|Q6NLB1|FB118_ARATH F-box protein At2g26850 OS=Arabidopsis thaliana GN=At2g26850 PE=2 SV=1//5.39079e-118
Csa1M003520	56.1028	126.934	-1.1779	-2.26247	0.00016109	0.0012227	sp|Q9LN01|PPR21_ARATH Pentatricopeptide repeat-containing protein At1g08070, chloroplastic OS=Arabidopsis thaliana GN=PCMP-H12 PE=2 SV=1//0
Csa2M228420	111.879	253.044	-1.1775	-2.26184	2.1696e-07	3.4489e-06	sp|Q9LUH8|HFA6B_ARATH Heat stress transcription factor A-6b OS=Arabidopsis thaliana GN=HSFA6b PE=2 SV=1//3.17435e-105
Csa2M431140	349.495	790.352	-1.1772	-2.26137	2.1057e-13	8.5918e-12	sp|Q3SZ36|TMM18_BOVIN Transmembrane protein 18 OS=Bos taurus GN=TMEM18 PE=2 SV=1//2.10598e-13
Csa6M027440	36.458	82.3878	-1.1762	-2.25981	0.0025211	0.012495	-//-
Csa1M533440	41.292	93.3024	-1.1761	-2.25965	0.00091237	0.0053503	-//-
Csa4M011820	4339.95	9798.53	-1.1749	-2.25777	2.6406e-05	0.00024795	sp|O65373|BAG5_ARATH BAG family molecular chaperone regulator 5, mitochondrial OS=Arabidopsis thaliana GN=BAG5 PE=1 SV=1//1.48554e-17
Csa2M021750	293.022	660.88	-1.1734	-2.25543	3.7781e-12	1.3441e-10	sp|Q40541|NPK1_TOBAC Mitogen-activated protein kinase kinase kinase NPK1 OS=Nicotiana tabacum GN=NPK1 PE=1 SV=1//0
Csa2M296110	69.9432	157.626	-1.1723	-2.25371	4.4048e-05	0.00039339	sp|Q9FLN0|GLIP1_ARATH GDSL esterase/lipase 1 OS=Arabidopsis thaliana GN=GLIP1 PE=1 SV=1//2.3057e-91
Csa5M172790	63.0273	141.995	-1.1718	-2.25293	4.9066e-05	0.00043207	-//-
Csa6M012260	24.2229	54.5727	-1.1718	-2.25293	0.0092791	0.036747	-//-
Csa3M142400	71.1778	160.334	-1.1716	-2.25261	1.1285e-05	0.0001177	sp|Q6XNP7|HPI_HEVBR Protease inhibitor HPI OS=Hevea brasiliensis GN=PI1 PE=1 SV=2//5.74683e-09
Csa7M390200	646.716	1455.7	-1.1705	-2.2509	3.5983e-15	1.806e-13	sp|F4JI46|RGAP2_ARATH Rho GTPase-activating protein 2 OS=Arabidopsis thaliana GN=ROPGAP2 PE=1 SV=1//5.7708e-139
Csa3M359140	23.0409	51.844	-1.17	-2.25012	0.012916	0.047836	-//-
Csa1M050100	535.78	1204.28	-1.1685	-2.24778	2.8356e-15	1.4367e-13	sp|Q9STM6|GDL57_ARATH GDSL esterase/lipase At3g48460 OS=Arabidopsis thaliana GN=At3g48460 PE=2 SV=1//1.47099e-158
Novel00425	57.9021	130.107	-1.168	-2.247	7.8023e-05	0.00064936	-//-
Csa4M353620	153.382	344.379	-1.1669	-2.24529	1.1576e-08	2.396e-07	sp|Q9M1J1|FIS1A_ARATH Mitochondrial fission 1 protein A OS=Arabidopsis thaliana GN=FIS1A PE=1 SV=1//1.74585e-58
Csa7M073480	24.4787	54.9534	-1.1667	-2.24498	0.0074023	0.030509	sp|Q9AT54|SCGT_TOBAC Scopoletin glucosyltransferase OS=Nicotiana tabacum GN=TOGT1 PE=1 SV=1//0
Csa2M354730	77.3529	173.554	-1.1659	-2.24373	1.4825e-05	0.0001498	sp|O82497|DGP2_ARATH DAR GTPase 2, mitochondrial OS=Arabidopsis thaliana GN=DGP2 PE=3 SV=1//2.41011e-147
Csa6M422830	1448.27	3247.01	-1.1648	-2.24202	7.2835e-20	5.542e-18	sp|Q84K11|PPP5_SOLLC Serine/threonine-protein phosphatase 5 OS=Solanum lycopersicum GN=PP5 PE=1 SV=1//6.24975e-79
Csa3M047840	66.8468	149.821	-1.1643	-2.24124	4.2414e-05	0.00038103	sp|Q9FM65|FLA1_ARATH Fasciclin-like arabinogalactan protein 1 OS=Arabidopsis thaliana GN=FLA1 PE=1 SV=1//9.56144e-41
Csa3M895710	143.079	320.667	-1.1643	-2.24124	4.405e-08	8.1403e-07	sp|Q8W4K5|VAB_ARATH VAN3-binding protein OS=Arabidopsis thaliana GN=VAB PE=1 SV=1//1.10441e-30
Csa7M069710	942.719	2111.88	-1.1636	-2.24016	7.1206e-18	4.5857e-16	sp|O48651|ERG1_PANGI Squalene monooxygenase OS=Panax ginseng PE=2 SV=1//0
Csa3M147740	457.625	1024.74	-1.163	-2.23923	2.6044e-14	1.1748e-12	sp|Q9SKY8|HSP7H_ARATH Heat shock 70 kDa protein 8 OS=Arabidopsis thaliana GN=HSP70-8 PE=1 SV=1//0
Csa5M148480	130.165	291.223	-1.1618	-2.23736	1.4507e-07	2.3897e-06	sp|Q9FLE8|Y5986_ARATH Uncharacterized protein At5g39865 OS=Arabidopsis thaliana GN=At5g39865 PE=2 SV=1//4.75441e-32
Csa6M499200	81.7194	182.438	-1.1587	-2.23256	2.7582e-05	0.00025761	sp|O22227|MIZ1_ARATH Protein MIZU-KUSSEI 1 OS=Arabidopsis thaliana GN=MIZ1 PE=1 SV=1//1.95801e-33
Csa1M145880	116.669	260.172	-1.157	-2.22993	2.5347e-07	3.9731e-06	sp|Q9ZUW3|PP172_ARATH Pentatricopeptide repeat-containing protein At2g27610 OS=Arabidopsis thaliana GN=PCMP-H60 PE=2 SV=1//4.96089e-41
Csa5M503560	46.4612	103.603	-1.157	-2.22993	0.00067445	0.0041497	sp|Q9FY49|LKHA4_ARATH Leukotriene A-4 hydrolase homolog OS=Arabidopsis thaliana GN=LKHA4 PE=2 SV=1//0
Csa2M348810	48.6576	108.363	-1.1551	-2.227	0.00040854	0.0027085	sp|Q9SVA5|PP357_ARATH Pentatricopeptide repeat-containing protein At4g39530 OS=Arabidopsis thaliana GN=PCMP-E52 PE=3 SV=1//2.63356e-28
Csa2M109700	243.535	542.131	-1.1545	-2.22607	1.5026e-10	4.2496e-09	sp|Q9FN03|UVR8_ARATH Ultraviolet-B receptor UVR8 OS=Arabidopsis thaliana GN=UVR8 PE=1 SV=1//2.83042e-07
Csa2M223750	525.812	1170.27	-1.1542	-2.22561	5.3705e-15	2.6276e-13	sp|Q94A20|BI1L_ARATH BI1-like protein OS=Arabidopsis thaliana GN=At4g15470 PE=2 SV=1//7.70753e-51
Csa1M073800	24.6023	54.7419	-1.1539	-2.22515	0.010994	0.042061	sp|Q9SKU6|PP166_ARATH Pentatricopeptide repeat-containing protein At2g20710, mitochondrial OS=Arabidopsis thaliana GN=At2g20710 PE=2 SV=1//1.65285e-59
Csa2M408950	396.405	881.56	-1.1531	-2.22391	1.206e-13	5.1364e-12	sp|O89114|DNJB5_MOUSE DnaJ homolog subfamily B member 5 OS=Mus musculus GN=Dnajb5 PE=2 SV=1//3.02923e-75
Csa5M157390	103.878	230.939	-1.1526	-2.22314	0.00018788	0.0013948	sp|Q9LZX5|ZPR2_ARATH Protein LITTLE ZIPPER 2 OS=Arabidopsis thaliana GN=ZPR2 PE=1 SV=1//1.74686e-06
Csa3M822330	95.4803	212.008	-1.1508	-2.22037	2.8985e-06	3.5191e-05	sp|Q5Z9Z0|BGL24_ORYSJ Beta-glucosidase 24 OS=Oryza sativa subsp. japonica GN=BGLU24 PE=2 SV=1//0
Csa6M008010	572.927	1271.44	-1.15	-2.21914	9.7702e-15	4.6013e-13	sp|P16157|ANK1_HUMAN Ankyrin-1 OS=Homo sapiens GN=ANK1 PE=1 SV=3//1.38435e-14
Csa6M105670	374.15	830.097	-1.1497	-2.21868	6.3513e-13	2.4468e-11	sp|O00311|CDC7_HUMAN Cell division cycle 7-related protein kinase OS=Homo sapiens GN=CDC7 PE=1 SV=1//5.81107e-24
Csa7M393460	77.2115	171.227	-1.149	-2.2176	1.0793e-05	0.00011301	sp|Q9KG32|Y283_BACHD Uncharacterized isomerase BH0283 OS=Bacillus halodurans (strain ATCC BAA-125 / DSM 18197 / FERM 7344 / JCM 9153 / C-125) GN=BH0283 PE=3 SV=1//9.3114e-57
Csa3M790970	52.0538	115.406	-1.1486	-2.21699	0.00033225	0.0022682	-//-
Csa2M416140	202.517	448.871	-1.1483	-2.21653	1.618e-09	3.8783e-08	sp|Q564K3|CND2_ARATH Condensin complex subunit 2 OS=Arabidopsis thaliana GN=CAPH PE=1 SV=1//0
Csa2M110220	40.1362	88.8816	-1.147	-2.21453	0.00087443	0.0051676	sp|Q8GZ92|BRXL4_ARATH Protein Brevis radix-like 4 OS=Arabidopsis thaliana GN=BRXL4 PE=2 SV=1//4.6343e-14
Csa6M011640	76.259	168.879	-1.147	-2.21453	1.6604e-05	0.00016605	sp|Q0UPV4|PSF3_PHANO DNA replication complex GINS protein PSF3 OS=Phaeosphaeria nodorum (strain SN15 / ATCC MYA-4574 / FGSC 10173) GN=PSF3 PE=3 SV=1//6.25517e-19
Csa7M451340	1480.02	3277.26	-1.1469	-2.21438	1.9202e-19	1.3917e-17	sp|Q9S746|HTH_ARATH Protein HOTHEAD OS=Arabidopsis thaliana GN=HTH PE=1 SV=1//0
Csa4M007610	103.816	229.84	-1.1466	-2.21392	1.1428e-06	1.5291e-05	sp|Q9LYR6|PTR49_ARATH Protein NRT1/ PTR FAMILY 6.1 OS=Arabidopsis thaliana GN=NPF6.1 PE=2 SV=1//0
Csa1M008550	1149.81	2543.91	-1.1456	-2.21238	2.0791e-13	8.5412e-12	sp|C0LGF4|FEI1_ARATH LRR receptor-like serine/threonine-protein kinase FEI 1 OS=Arabidopsis thaliana GN=FEI1 PE=1 SV=1//0
Csa6M008770	343.655	759.998	-1.145	-2.21146	3.3227e-12	1.184e-10	sp|Q8W487|YB95_ARATH Uncharacterized protein At2g39795, mitochondrial OS=Arabidopsis thaliana GN=At2g39795 PE=2 SV=1//4.10699e-55
Csa5M641590	400.533	885.199	-1.1441	-2.21008	1.8291e-12	6.6625e-11	sp|Q69F95|C85A_PHAVU Cytochrome P450 85A OS=Phaseolus vulgaris GN=BA13 PE=3 SV=2//0
Csa1M530660	418.767	925.387	-1.1439	-2.20978	1.3995e-13	5.9136e-12	sp|Q9CQ48|NUDC2_MOUSE NudC domain-containing protein 2 OS=Mus musculus GN=Nudcd2 PE=1 SV=1//1.90487e-25
Csa3M778270	190.819	420.908	-1.1413	-2.2058	9.296e-07	1.2782e-05	sp|Q94KL7|SILD_FORIN Secoisolariciresinol dehydrogenase (Fragment) OS=Forsythia intermedia PE=1 SV=1//6.19945e-115
Csa3M681160	31.1034	68.5542	-1.1402	-2.20412	0.004121	0.018864	sp|Q9LEY1|SCP35_ARATH Serine carboxypeptidase-like 35 OS=Arabidopsis thaliana GN=SCPL35 PE=2 SV=1//7.60855e-60
Csa6M484520	155.614	342.539	-1.1383	-2.20121	3.835e-08	7.1738e-07	sp|Q6Q4D0|TONS_ARATH Protein TONSOKU OS=Arabidopsis thaliana GN=TSK PE=1 SV=2//0
Csa7M446880	145.911	320.879	-1.1369	-2.19908	6.1741e-08	1.1084e-06	sp|A8MPP1|D11L8_HUMAN Putative ATP-dependent RNA helicase DDX11-like protein 8 OS=Homo sapiens GN=DDX11L8 PE=1 SV=1//4.02782e-149
Csa1M649550	87.5677	191.85	-1.1315	-2.19086	9.1452e-06	9.8139e-05	sp|I7C6E8|C7A52_PANGI Beta-amyrin 28-oxidase OS=Panax ginseng PE=2 SV=1//0
Csa6M525310	74.3183	162.555	-1.1291	-2.18722	2.977e-05	0.00027554	sp|A8MQA3|PP330_ARATH Pentatricopeptide repeat-containing protein At4g21065 OS=Arabidopsis thaliana GN=PCMP-H28 PE=2 SV=2//0
Csa3M865390	1360.97	2972.73	-1.1272	-2.18434	1.2553e-07	2.0952e-06	sp|Q94AP3|WAT1_ARATH Protein WALLS ARE THIN 1 OS=Arabidopsis thaliana GN=WAT1 PE=1 SV=1//7.17016e-177
Csa5M151520	35.7434	78.0516	-1.1268	-2.18374	0.0030797	0.014817	-//-
Csa4M162850	653.005	1424.54	-1.1253	-2.18147	2.4096e-15	1.2296e-13	-//-
Csa2M271390	505.78	1103.02	-1.1249	-2.18086	1.207e-09	2.963e-08	-//-
Csa2M353500	174.165	379.83	-1.1249	-2.18086	1.4284e-08	2.9197e-07	sp|Q6NKN9|BH074_ARATH Transcription factor bHLH74 OS=Arabidopsis thaliana GN=BHLH74 PE=1 SV=1//3.07591e-41
Csa5M647410	208.153	453.693	-1.1241	-2.17966	2.6516e-09	6.1424e-08	sp|P20664|PRI1_MOUSE DNA primase small subunit OS=Mus musculus GN=Prim1 PE=1 SV=1//4.23663e-111
Csa1M275930	291.364	634.587	-1.123	-2.17799	2.0794e-08	4.1128e-07	sp|Q949T8|ASHR3_ARATH Histone-lysine N-methyltransferase ASHR3 OS=Arabidopsis thaliana GN=ASHR3 PE=1 SV=1//0
Csa5M602200	228.407	496.802	-1.1211	-2.17513	1.0678e-09	2.6364e-08	sp|Q8GW38|ATL47_ARATH RING-H2 finger protein ATL47 OS=Arabidopsis thaliana GN=ATL47 PE=2 SV=1//2.0072e-56
Csa1M002700	155.906	338.689	-1.1193	-2.17242	8.3293e-08	1.455e-06	sp|Q84W80|FBL42_ARATH F-box/LRR-repeat protein At3g03360 OS=Arabidopsis thaliana GN=At3g03360 PE=2 SV=2//5.69875e-14
Csa4M293270	326.233	707.711	-1.1173	-2.16941	1.3355e-11	4.3554e-10	-//-
Csa5M601570	457.219	991.362	-1.1165	-2.1682	3.6183e-13	1.4407e-11	sp|Q9ZUC1|QORL_ARATH Quinone oxidoreductase-like protein At1g23740, chloroplastic OS=Arabidopsis thaliana GN=At1g23740 PE=2 SV=2//4.86861e-168
Csa6M519440	59.1637	128.246	-1.1161	-2.1676	0.00024306	0.0017399	sp|Q9FJY7|PP449_ARATH Pentatricopeptide repeat-containing protein At5g66520 OS=Arabidopsis thaliana GN=PCMP-H61 PE=2 SV=1//9.35712e-154
Csa3M751450	257.552	558.164	-1.1158	-2.16715	2.4279e-10	6.6551e-09	-//-
Csa3M215620	253.574	549.323	-1.1152	-2.16625	1.3444e-07	2.2318e-06	sp|P46293|RS16_GOSHI 40S ribosomal protein S16 OS=Gossypium hirsutum GN=RPS16 PE=2 SV=1//1.37607e-90
Csa3M722880	1205.54	2606.5	-1.1124	-2.16205	1.5626e-10	4.4021e-09	sp|B8BKI8|MCM2_ORYSI DNA replication licensing factor MCM2 OS=Oryza sativa subsp. indica GN=OsI_36121 PE=3 SV=1//0
Csa4M198330	276.032	596.492	-1.1117	-2.161	1.7689e-10	4.9306e-09	sp|Q38774|CDC2C_ANTMA Cell division control protein 2 homolog C OS=Antirrhinum majus GN=CDC2C PE=2 SV=1//6.32547e-162
Csa3M859730	66.0264	142.608	-1.1109	-2.1598	0.0085653	0.034411	sp|Q9AR07|JMT_ARATH Jasmonate O-methyltransferase OS=Arabidopsis thaliana GN=JMT PE=1 SV=3//2.59567e-111
Csa3M750920	1916.8	4136.06	-1.1096	-2.15786	1.8059e-07	2.9169e-06	sp|P17784|ALF_ORYSJ Fructose-bisphosphate aldolase cytoplasmic isozyme OS=Oryza sativa subsp. japonica GN=FBA PE=1 SV=2//0
Csa7M390090	120.118	259.009	-1.1085	-2.15621	1.1999e-05	0.00012418	-//-
Csa2M348200	1261.58	2716.64	-1.1066	-2.15338	4.5481e-07	6.7342e-06	sp|Q00624|ASOL_BRANA L-ascorbate oxidase homolog OS=Brassica napus GN=Bp10 PE=2 SV=1//0
Csa4M038620	311.82	670.314	-1.1041	-2.14965	0.0011631	0.0065615	sp|Q40287|UFOG5_MANES Anthocyanidin 3-O-glucosyltransferase 5 OS=Manihot esculenta GN=GT5 PE=2 SV=1//1.11858e-164
Csa4M334650	112.417	241.516	-1.1033	-2.14846	3.4065e-06	4.0736e-05	-//-
Csa2M009330	56.4643	121.287	-1.103	-2.14801	0.00034274	0.0023338	-//-
Csa2M405040	30.4065	65.2546	-1.1017	-2.14607	0.0063125	0.026785	sp|Q9FMU2|PP380_ARATH Pentatricopeptide repeat-containing protein At5g14080 OS=Arabidopsis thaliana GN=At5g14080 PE=2 SV=2//0
Csa6M056530	41.883	89.8759	-1.1016	-2.14593	0.0044917	0.020231	sp|Q9SMU4|U496N_ARATH UPF0496 protein At3g49070 OS=Arabidopsis thaliana GN=At3g49070 PE=2 SV=1//1.30077e-14
Csa4M307950	105.881	227.154	-1.1012	-2.14533	4.2208e-06	4.9261e-05	sp|Q6DFF9|MABP1_XENLA Mitogen-activated protein kinase-binding protein 1 OS=Xenopus laevis GN=mapkbp1 PE=2 SV=1//6.45841e-111
Csa5M171130	2233.53	4786.81	-1.0997	-2.1431	1.9168e-18	1.2728e-16	sp|Q8RY65|NIK2_ARATH Protein NSP-INTERACTING KINASE 2 OS=Arabidopsis thaliana GN=NIK2 PE=1 SV=1//1.57673e-67
Csa3M627700	330.061	707.182	-1.0993	-2.14251	1.6049e-11	5.1912e-10	sp|Q9FKB5|KRP3_ARATH Cyclin-dependent kinase inhibitor 3 OS=Arabidopsis thaliana GN=KRP3 PE=1 SV=1//1.38168e-19
Csa3M363160	93.9367	200.946	-1.097	-2.13909	1.4139e-05	0.00014381	sp|Q9SUR3|RTNLA_ARATH Reticulon-like protein B1 OS=Arabidopsis thaliana GN=RTNLB1 PE=1 SV=1//3.54337e-99
Csa4M028440	601.216	1286.03	-1.097	-2.13909	4.1406e-14	1.8367e-12	-//-
Csa5M153060	57.3729	122.725	-1.097	-2.13909	0.00032683	0.002239	-//-
Csa6M423980	613.292	1311.44	-1.0965	-2.13835	1.2938e-11	4.2429e-10	sp|Q43077|AMO_PEA Primary amine oxidase OS=Pisum sativum PE=1 SV=1//0
Csa7M004140	925.746	1979.08	-1.0961	-2.13776	6.1545e-16	3.323e-14	sp|Q0WVF5|MCM4_ARATH DNA replication licensing factor MCM4 OS=Arabidopsis thaliana GN=MCM4 PE=1 SV=1//0
Csa6M499180	447.004	955.064	-1.0953	-2.13658	6.7127e-13	2.5721e-11	sp|Q9LYT3|TT12_ARATH Protein TRANSPARENT TESTA 12 OS=Arabidopsis thaliana GN=TT12 PE=2 SV=1//5.5276e-81
Csa3M608160	412.769	881.708	-1.095	-2.13613	2.245e-07	3.5582e-06	sp|F4I443|BARD1_ARATH BRCA1-associated RING domain protein 1 OS=Arabidopsis thaliana GN=BARD1 PE=1 SV=1//2.17386e-16
Csa4M649610	178.232	380.591	-1.0945	-2.13539	4.5247e-08	8.3326e-07	sp|Q5QJC4|DCR1A_CHICK DNA cross-link repair 1A protein OS=Gallus gallus GN=DCLRE1A PE=1 SV=1//1.25395e-71
Csa3M734980	355.635	759.279	-1.0942	-2.13495	6.0474e-09	1.3061e-07	sp|Q9LS48|SG1_ARATH protein SLOW GREEN 1, chloroplastic OS=Arabidopsis thaliana GN=SG1 PE=1 SV=1//9.23548e-35
Csa4M637130	254.226	542.66	-1.0939	-2.1345	4.0842e-10	1.0929e-08	sp|Q5M750|VQ4_ARATH VQ motif-containing protein 4 OS=Arabidopsis thaliana GN=VQ4 PE=1 SV=1//3.5089e-41
Csa1M320370	61.1043	130.403	-1.0936	-2.13406	0.00030912	0.0021403	sp|Q84MA3|PP345_ARATH Pentatricopeptide repeat-containing protein At4g32430, mitochondrial OS=Arabidopsis thaliana GN=PCMP-E40 PE=2 SV=1//0
Csa1M433610	152.871	325.934	-1.0923	-2.13214	1.8803e-07	3.0204e-06	sp|Q8S8N6|PLA2A_ARATH Phospholipase A2-alpha OS=Arabidopsis thaliana GN=PLA2-ALPHA PE=1 SV=1//6.17074e-69
Csa3M127170	541.619	1154.42	-1.0918	-2.1314	0.00063698	0.0039522	sp|Q9LQL2|PTR14_ARATH Protein NRT1/ PTR FAMILY 7.3 OS=Arabidopsis thaliana GN=NPF7.3 PE=1 SV=2//0
Csa6M156050	78.1556	166.404	-1.0903	-2.12918	5.0828e-05	0.00044594	sp|Q8LPR5|TCP4_ARATH Transcription factor TCP4 OS=Arabidopsis thaliana GN=TCP4 PE=1 SV=1//3.34268e-33
Csa6M186380	135.74	289.002	-1.0902	-2.12904	9.3548e-06	0.00010011	sp|O82387|CDC6A_ARATH Cell division control protein 6 homolog OS=Arabidopsis thaliana GN=CDC6 PE=2 SV=2//0
Csa6M117780	732.334	1558.9	-1.09	-2.12874	9.3194e-15	4.4084e-13	-//-
Csa6M511650	55.4762	118.029	-1.0892	-2.12756	0.00035151	0.0023829	-//-
Csa5M606660	5868.99	12485.4	-1.0891	-2.12741	1.3383e-19	9.8668e-18	sp|Q9FZ86|PDCB3_ARATH PLASMODESMATA CALLOSE-BINDING PROTEIN 3 OS=Arabidopsis thaliana GN=PDCB3 PE=1 SV=1//1.26503e-29
Csa7M390100	30.5124	64.8527	-1.0878	-2.1255	0.0068842	0.028709	sp|Q9FVQ0|YUC10_ARATH Probable indole-3-pyruvate monooxygenase YUCCA10 OS=Arabidopsis thaliana GN=YUC10 PE=2 SV=1//2.13902e-111
Csa5M602210	33.9086	72.0655	-1.0877	-2.12535	0.0052666	0.023018	-//-
Csa2M374630	5790.74	12303.1	-1.0872	-2.12461	5.8248e-07	8.4435e-06	sp|O82316|TIP41_ARATH Aquaporin TIP4-1 OS=Arabidopsis thaliana GN=TIP4-1 PE=2 SV=1//6.1789e-105
Csa4M314420	154.962	329.234	-1.0872	-2.12461	1.7962e-07	2.905e-06	sp|O80915|PR1B4_ARATH PRA1 family protein B4 OS=Arabidopsis thaliana GN=PRA1B4 PE=1 SV=1//5.03367e-52
Csa5M606800	44.2911	94.0849	-1.0869	-2.12417	0.0014897	0.0080574	-//-
Csa7M074830	802.073	1703.62	-1.0868	-2.12402	2.3669e-15	1.2107e-13	sp|Q9C566|CYP40_ARATH Peptidyl-prolyl cis-trans isomerase CYP40 OS=Arabidopsis thaliana GN=CYP40 PE=2 SV=1//0
Csa5M547600	78.2614	166.108	-1.0857	-2.12241	5.7898e-05	0.00049997	sp|Q8S9K3|VAR3_ARATH Zinc finger protein VAR3, chloroplastic OS=Arabidopsis thaliana GN=VAR3 PE=1 SV=2//1.63518e-25
Csa6M445210	510.146	1080.79	-1.0831	-2.11858	3.9433e-13	1.5584e-11	sp|Q653H7|ARFR_ORYSJ Auxin response factor 18 OS=Oryza sativa subsp. japonica GN=ARF18 PE=2 SV=1//0
Csa3M822220	284.853	603.26	-1.0826	-2.11785	4.1655e-05	0.00037453	sp|Q9ZVC2|NPR5_ARATH Regulatory protein NPR5 OS=Arabidopsis thaliana GN=NPR5 PE=1 SV=1//0
Csa6M405960	38.4072	81.309	-1.082	-2.11697	0.0050573	0.02229	sp|Q42667|PALY_CITLI Phenylalanine ammonia-lyase OS=Citrus limon GN=PAL6 PE=2 SV=1//0
Csa7M447800	1036.72	2192.09	-1.0803	-2.11448	5.4688e-16	2.9753e-14	sp|Q8GXL7|GAT24_ARATH GATA transcription factor 24 OS=Arabidopsis thaliana GN=GATA24 PE=2 SV=2//2.60976e-113
Csa4M496760	212.052	448.236	-1.0798	-2.11374	1.5809e-06	2.0473e-05	sp|Q9S745|PAD4_ARATH Lipase-like PAD4 OS=Arabidopsis thaliana GN=PAD4 PE=1 SV=1//1.11359e-23
Csa3M736940	243.182	513.554	-1.0785	-2.11184	1.9946e-09	4.7227e-08	-//-
Csa5M603910	579.233	1222.11	-1.0772	-2.10994	6.5493e-14	2.8232e-12	sp|O82798|ARR4_ARATH Two-component response regulator ARR4 OS=Arabidopsis thaliana GN=ARR4 PE=1 SV=1//4.99306e-68
Csa2M382810	46.7609	98.6115	-1.0765	-2.10891	0.0011397	0.0064479	sp|Q9LU94|PP255_ARATH Putative pentatricopeptide repeat-containing protein At3g25970 OS=Arabidopsis thaliana GN=PCMP-E46 PE=3 SV=2//9.61397e-07
Csa2M356690	364.65	768.608	-1.0757	-2.10774	4.0658e-11	1.2401e-09	sp|Q9C635|HSFB4_ARATH Heat stress transcription factor B-4 OS=Arabidopsis thaliana GN=HSFB4 PE=2 SV=1//1.71592e-99
Csa1M046890	191.358	403.055	-1.0747	-2.10628	3.1835e-08	6.0077e-07	sp|Q8H1F9|PCH2_ARATH Pachytene checkpoint protein 2 homolog OS=Arabidopsis thaliana GN=At4g24710 PE=2 SV=1//0
Csa1M679550	101.452	213.68	-1.0746	-2.10614	8.8114e-06	9.4814e-05	-//-
Csa4M192110	625.024	1316.19	-1.0744	-2.10585	0.00042108	0.0027813	sp|Q43314|DHE1_ARATH Glutamate dehydrogenase 1 OS=Arabidopsis thaliana GN=GDH1 PE=2 SV=1//0
Csa6M445750	110.997	233.71	-1.0742	-2.10555	1.5347e-05	0.00015464	sp|P45734|PALY_TRISU Phenylalanine ammonia-lyase OS=Trifolium subterraneum GN=PAL1 PE=3 SV=1//0
Csa3M734270	164.427	346.071	-1.0736	-2.10468	0.00011457	0.00090862	-//-
Csa1M467200	446.351	939.073	-1.0731	-2.10395	5.4131e-12	1.8789e-10	sp|Q9ZV88|BEH4_ARATH BES1/BZR1 homolog protein 4 OS=Arabidopsis thaliana GN=BEH4 PE=1 SV=1//9.66454e-87
Csa1M008560	169.463	356.52	-1.073	-2.1038	7.1257e-08	1.2612e-06	sp|Q8H157|PTR19_ARATH Protein NRT1/ PTR FAMILY 4.6 OS=Arabidopsis thaliana GN=NPF4.6 PE=1 SV=1//0
Csa4M001770	1290.62	2714.17	-1.0724	-2.10293	1.5507e-16	8.9852e-15	-//-
Csa7M432060	75.712	159.192	-1.0722	-2.10264	5.9659e-05	0.00051208	sp|Q8W487|YB95_ARATH Uncharacterized protein At2g39795, mitochondrial OS=Arabidopsis thaliana GN=At2g39795 PE=2 SV=1//7.18135e-15
Csa7M452320	106.807	224.023	-1.0686	-2.0974	9.5026e-06	0.00010153	-//-
Csa4M646240	30.8477	64.62	-1.0668	-2.09478	0.010453	0.040386	-//-
Csa6M094750	276.473	579.126	-1.0667	-2.09464	1.1311e-09	2.7829e-08	sp|Q84WJ2|PRI2_ARATH Probable DNA primase large subunit OS=Arabidopsis thaliana GN=At1g67320 PE=2 SV=2//0
Csa7M379080	527.664	1105.14	-1.0665	-2.09435	2.8552e-09	6.5713e-08	sp|Q9LY77|ACA12_ARATH Calcium-transporting ATPase 12, plasma membrane-type OS=Arabidopsis thaliana GN=ACA12 PE=2 SV=1//0
Csa5M583380	247.902	518.567	-1.0648	-2.09188	4.5029e-09	9.9356e-08	sp|Q9ZVJ3|MA655_ARATH 65-kDa microtubule-associated protein 5 OS=Arabidopsis thaliana GN=MAP65-5 PE=1 SV=2//9.42994e-176
Csa3M124980	77.9617	162.935	-1.0635	-2.09	0.0028055	0.013714	sp|O64629|AUR3_ARATH Serine/threonine-protein kinase Aurora-3 OS=Arabidopsis thaliana GN=AUR3 PE=2 SV=1//8.72728e-160
Csa7M031730	103.605	216.387	-1.0625	-2.08855	1.0785e-05	0.00011301	sp|Q9FIB2|PP373_ARATH Putative pentatricopeptide repeat-containing protein At5g09950 OS=Arabidopsis thaliana GN=PCMP-H35 PE=3 SV=1//1.05993e-24
Csa1M690360	274.903	573.965	-1.062	-2.08782	7.5004e-10	1.9023e-08	sp|Q38820|TI232_ARATH Mitochondrial import inner membrane translocase subunit TIM23-2 OS=Arabidopsis thaliana GN=TIM23-2 PE=1 SV=1//6.53423e-52
Csa3M811580	533.099	1112.44	-1.0612	-2.08667	1.2004e-12	4.4403e-11	sp|Q9SZL8|FRS5_ARATH Protein FAR1-RELATED SEQUENCE 5 OS=Arabidopsis thaliana GN=FRS5 PE=2 SV=1//3.49029e-23
Csa4M280510	70.0754	146.162	-1.0606	-2.0858	0.0001547	0.0011787	sp|P08196|PSY1_SOLLC Phytoene synthase 1, chloroplastic OS=Solanum lycopersicum GN=PSY1 PE=1 SV=2//9.82968e-158
Csa6M486840	33.0881	68.9561	-1.0594	-2.08406	0.0060271	0.025763	sp|Q9ZVM9|Y1461_ARATH Probable serine/threonine-protein kinase At1g54610 OS=Arabidopsis thaliana GN=At1g54610 PE=1 SV=1//3.46429e-138
Csa6M493850	11930.6	24834.5	-1.0577	-2.08161	4.0882e-19	2.8753e-17	-//-
Csa2M351740	134.708	280.352	-1.0574	-2.08118	9.8419e-07	1.3463e-05	sp|Q8S9H7|DIV_ANTMA Transcription factor DIVARICATA OS=Antirrhinum majus GN=DIVARICATA PE=2 SV=1//6.54228e-25
Csa4M617390	1557.53	3240.07	-1.0568	-2.08031	9.8554e-17	5.726e-15	sp|F4JMJ1|HSP7R_ARATH Heat shock 70 kDa protein 17 OS=Arabidopsis thaliana GN=HSP70-17 PE=2 SV=1//0
Csa2M034750	128.189	266.518	-1.056	-2.07916	1.7997e-06	2.3001e-05	sp|O80522|GDL2_ARATH GDSL esterase/lipase At1g09390 OS=Arabidopsis thaliana GN=At1g09390 PE=2 SV=1//0
Csa3M002500	48.3223	100.346	-1.0542	-2.07657	0.0012704	0.007055	sp|O82380|PP175_ARATH Pentatricopeptide repeat-containing protein At2g29760, chloroplastic OS=Arabidopsis thaliana GN=PCMP-H33 PE=2 SV=1//2.34003e-50
Csa7M407570	231.22	479.943	-1.0536	-2.0757	8.3087e-09	1.7624e-07	sp|O04251|Y4211_ARATH BRCT domain-containing protein At4g02110 OS=Arabidopsis thaliana GN=At4g02110 PE=3 SV=3//4.15877e-27
Csa7M396380	47.3257	98.2096	-1.0532	-2.07513	0.0023054	0.011584	sp|Q9LZJ3|XXT1_ARATH Xyloglucan 6-xylosyltransferase 1 OS=Arabidopsis thaliana GN=XXT1 PE=1 SV=1//0
Csa7M433210	82.628	171.418	-1.0528	-2.07455	7.4226e-05	0.00062139	sp|Q9LT81|C3H39_ARATH Zinc finger CCCH domain-containing protein 39 OS=Arabidopsis thaliana GN=At3g19360 PE=2 SV=1//2.02084e-13
Csa3M355040	32.3032	67.0102	-1.0527	-2.07441	0.010505	0.040558	-//-
Csa7M407580	44.1412	91.5043	-1.0517	-2.07297	0.002908	0.014131	sp|O04251|Y4211_ARATH BRCT domain-containing protein At4g02110 OS=Arabidopsis thaliana GN=At4g02110 PE=3 SV=3//6.82925e-24
Csa1M690370	534.739	1107.17	-1.05	-2.07053	9.3498e-13	3.5195e-11	sp|Q8H181|GTL2_ARATH Trihelix transcription factor GTL2 OS=Arabidopsis thaliana GN=At5g28300 PE=2 SV=1//2.5672e-06
Csa7M239600	241.956	500.947	-1.0499	-2.07039	7.9849e-09	1.6954e-07	sp|Q9SA32|CCB31_ARATH Putative cyclin-B3-1 OS=Arabidopsis thaliana GN=CYCB3-1 PE=3 SV=2//4.98405e-147
Csa1M183580	436.859	904.024	-1.0492	-2.06938	7.206e-12	2.4534e-10	sp|Q41916|CYT5_ARATH Cysteine proteinase inhibitor 5 OS=Arabidopsis thaliana GN=CYS5 PE=2 SV=2//1.93558e-27
Csa5M517880	159.954	331.011	-1.0492	-2.06938	1.6295e-07	2.6596e-06	sp|Q6F4F5|C724B_ORYSJ Cytochrome P450 724B1 OS=Oryza sativa subsp. japonica GN=CYP724B1 PE=1 SV=1//5.5093e-170
Novel00390	40.0041	82.7264	-1.0482	-2.06795	0.0046583	0.020793	--
Csa5M136900	579.542	1197.93	-1.0476	-2.06709	2.3163e-11	7.3261e-10	-//-
Csa6M421630	613.457	1267.35	-1.0468	-2.06594	0.00069171	0.0042389	sp|Q04644|ACCO1_CUCME 1-aminocyclopropane-1-carboxylate oxidase 1,ACC oxidase
Csa2M361830	70.834	146.331	-1.0467	-2.0658	0.00020296	0.0014876	-//-
Csa3M603610	86.2181	177.975	-1.0456	-2.06422	4.9629e-05	0.00043632	sp|Q5G1T1|PP272_ARATH Pentatricopeptide repeat-containing protein At3g49170, chloroplastic OS=Arabidopsis thaliana GN=EMB2261 PE=2 SV=1//0
Csa3M154260	163.756	337.589	-1.0437	-2.06151	4.4034e-07	6.5472e-06	sp|Q94BT9|ATOX1_ARATH Copper transport protein ATX1 OS=Arabidopsis thaliana GN=ATX1 PE=1 SV=1//9.47716e-09
Csa5M139880	102.502	211.289	-1.0436	-2.06137	2.3998e-05	0.00022845	sp|Q9VR89|PNO1_DROME RNA-binding protein pno1 OS=Drosophila melanogaster GN=l(1)G0004 PE=2 SV=1//1.54786e-86
Csa3M597320	1067.77	2200.61	-1.0433	-2.06094	1.2101e-14	5.6494e-13	sp|P49730|RIR2_TOBAC Ribonucleoside-diphosphate reductase small chain OS=Nicotiana tabacum PE=2 SV=1//0
Csa6M127440	36.6519	75.5133	-1.0428	-2.06022	0.0059638	0.025532	-//-
Csa6M178950	7019.58	14447.4	-1.0414	-2.05822	3.33e-11	1.0304e-09	sp|Q9S728|PDF1_ARATH Protodermal factor 1 OS=Arabidopsis thaliana GN=PDF1 PE=2 SV=1//1.8405e-44
Csa2M022250	44.8558	92.2871	-1.0408	-2.05737	0.0036006	0.016849	sp|Q84M91|TANB_ARATH Probable microtubule-binding protein TANGLED OS=Arabidopsis thaliana GN=TAN PE=2 SV=1//1.94356e-32
Csa2M359980	114.146	234.811	-1.0406	-2.05708	0.00057417	0.0036181	sp|Q9FMZ4|Y5270_ARATH B3 domain-containing protein At5g42700 OS=Arabidopsis thaliana GN=At5g42700 PE=2 SV=2//2.34727e-66
Csa2M021730	130.924	269.288	-1.0404	-2.0568	0.00028837	0.0020248	sp|Q75HV0|CCP31_ORYSJ Cyclin-P3-1 OS=Oryza sativa subsp. japonica GN=CYCP3-1 PE=3 SV=1//1.30224e-49
Csa6M149410	109.894	226.011	-1.0403	-2.05666	0.0019429	0.010068	sp|Q5RBU7|PCP_PONAB Lysosomal Pro-X carboxypeptidase OS=Pongo abelii GN=PRCP PE=2 SV=1//4.73699e-102
Csa2M348140	34.6672	71.283	-1.04	-2.05623	0.0079252	0.032313	sp|P50134|DCOR_DATST Ornithine decarboxylase OS=Datura stramonium PE=2 SV=1//6.48994e-172
Csa3M812190	65.3473	134.359	-1.0399	-2.05609	0.00039245	0.0026132	sp|Q9LTF4|PP429_ARATH Putative pentatricopeptide repeat-containing protein At5g52630 OS=Arabidopsis thaliana GN=PCMP-H52 PE=3 SV=1//0
Csa3M098560	493.272	1014.06	-1.0397	-2.0558	6.8399e-10	1.7514e-08	-//-
Csa3M184000	64.8003	133.111	-1.0386	-2.05423	0.00037166	0.0024989	sp|Q32PL8|PRIPO_DANRE DNA-directed primase/polymerase protein OS=Danio rerio GN=primpol PE=2 SV=2//1.13942e-69
Csa1M570240	129.045	265.058	-1.0384	-2.05395	2.7056e-05	0.00025317	sp|Q0WRY5|CDL1_ARATH Serine/threonine-protein kinase CDL1 OS=Arabidopsis thaliana GN=CDL1 PE=1 SV=1//2.36311e-96
Csa6M006890	10744.8	22053.7	-1.0374	-2.05253	1.7246e-18	1.1523e-16	sp|O82345|BAG6_ARATH BAG family molecular chaperone regulator 6 OS=Arabidopsis thaliana GN=BAG6 PE=1 SV=1//7.91869e-07
Csa2M011610	223.643	459.002	-1.0373	-2.05238	1.1803e-06	1.5743e-05	-//-
Csa5M423880	1009.47	2071.5	-1.0371	-2.0521	6.929e-12	2.3666e-10	sp|Q9C7U5|E132_ARATH Glucan endo-1,3-beta-glucosidase 2 OS=Arabidopsis thaliana GN=At1g66250 PE=1 SV=2//0
Csa1M635920	172.771	354.257	-1.0359	-2.05039	0.010048	0.039183	sp|Q0V865|FAFL_ARATH Protein FAF-like, chloroplastic OS=Arabidopsis thaliana GN=At5g22090 PE=2 SV=1//3.24715e-37
Csa6M489380	70.9839	145.485	-1.0353	-2.04954	0.00022973	0.0016566	-//-
Csa4M109010	872.695	1788.08	-1.0349	-2.04897	3.1968e-06	3.8556e-05	sp|Q40294|AOX1_MANIN Ubiquinol oxidase, mitochondrial OS=Mangifera indica GN=AOMI 1 PE=1 SV=2//2.00666e-54
Csa5M524850	288.505	591.055	-1.0347	-2.04869	2.1868e-06	2.731e-05	sp|Q94AY1|NADB_ARATH L-aspartate oxidase, chloroplastic OS=Arabidopsis thaliana GN=AO PE=1 SV=1//0
Csa4M006420	64.5446	132.159	-1.0339	-2.04755	0.00053896	0.0034296	sp|Q9M2N5|DSLE_ARATH Zinc finger BED domain-containing protein DAYSLEEPER OS=Arabidopsis thaliana GN=HAT PE=1 SV=1//0
Csa1M074980	268.799	550.254	-1.0336	-2.04713	3.7914e-09	8.4531e-08	sp|Q38741|SBP1_ANTMA Squamosa promoter-binding protein 1 OS=Antirrhinum majus GN=SBP1 PE=2 SV=1//2.64529e-35
Csa6M324830	244.223	499.826	-1.0332	-2.04656	0.00021343	0.001552	-//-
Csa5M155480	6004.51	12282.4	-1.0325	-2.04557	1.5938e-18	1.0682e-16	sp|Q9T0D3|HFB2B_ARATH Heat stress transcription factor B-2b OS=Arabidopsis thaliana GN=HSFB2B PE=2 SV=1//3.86705e-96
Csa5M623880	428.532	876.208	-1.0319	-2.04472	1.0329e-06	1.4031e-05	sp|Q9LJG8|ASIL2_ARATH Trihelix transcription factor ASIL2 OS=Arabidopsis thaliana GN=ASIL2 PE=2 SV=1//4.72174e-11
Csa6M017080	99.4675	203.379	-1.0319	-2.04472	2.6766e-05	0.00025078	sp|Q9LS72|PP261_ARATH Pentatricopeptide repeat-containing protein At3g29230 OS=Arabidopsis thaliana GN=PCMP-E27 PE=2 SV=1//1.79491e-147
Csa6M046430	50.0335	102.271	-1.0314	-2.04401	0.0012721	0.0070611	-//-
Csa4M625560	1037.05	2118.73	-1.0307	-2.04302	1.2957e-14	6.0226e-13	-//-
Csa1M526840	278.264	568.466	-1.0306	-2.04287	0.0045016	0.020267	sp|U3UA11|UGT7_CATRO UDP-glucose iridoid glucosyltransferase OS=Catharanthus roseus GN=UGT76A2 PE=1 SV=1//7.68798e-134
Csa5M197100	40.2776	82.2186	-1.0295	-2.04132	0.0062785	0.026688	sp|P27880|HSP12_MEDSA 18.2 kDa class I heat shock protein OS=Medicago sativa GN=HSP18.2 PE=2 SV=1//4.66406e-67
Csa6M504630	213.251	434.889	-1.0281	-2.03934	2.516e-08	4.8421e-07	sp|Q9SDZ9|PPAF2_IPOBA Purple acid phosphatase 2 OS=Ipomoea batatas GN=PAP2 PE=1 SV=1//0
Csa5M169010	173.257	353.263	-1.0278	-2.03891	4.3496e-06	5.0571e-05	-//-
Csa4M009340	90.7522	184.849	-1.0263	-2.03679	6.8705e-05	0.00057994	sp|Q9LYV3|PP377_ARATH Putative pentatricopeptide repeat-containing protein At5g13230, mitochondrial OS=Arabidopsis thaliana GN=PCMP-H89 PE=3 SV=1//0
Csa6M451510	99.9527	203.569	-1.0262	-2.03665	2.8433e-05	0.00026443	sp|Q9LLL8|SBT4E_ARATH Subtilisin-like protease SBT4.14 OS=Arabidopsis thaliana GN=SBT4.14 PE=2 SV=1//0
Csa3M697970	806.662	1641.66	-1.0251	-2.0351	3.8036e-06	4.493e-05	sp|Q00874|DR100_ARATH DNA-damage-repair/toleration protein DRT100 OS=Arabidopsis thaliana GN=DRT100 PE=2 SV=2//2.27757e-149
Csa3M895070	90.6023	183.982	-1.0219	-2.03059	8.5366e-05	0.00070146	sp|Q9FI80|PP425_ARATH Pentatricopeptide repeat-containing protein At5g48910 OS=Arabidopsis thaliana GN=PCMP-H38 PE=2 SV=1//2.79614e-170
Csa3M560220	53.2798	108.13	-1.0211	-2.02947	0.0012265	0.0068633	sp|Q9S7F4|PP206_ARATH Putative pentatricopeptide repeat-containing protein At2g01510 OS=Arabidopsis thaliana GN=PCMP-H36 PE=3 SV=1//0
Csa5M172910	87.3298	177.234	-1.0211	-2.02947	0.00017327	0.0013022	sp|Q54JL4|Y7715_DICDI Putative uncharacterized protein DDB_G0287975 OS=Dictyostelium discoideum GN=DDB_G0287975 PE=4 SV=1//1.79111e-08
Csa6M507090	225.707	457.861	-1.0205	-2.02862	4.1725e-08	7.7508e-07	sp|Q9SD20|MS5L2_ARATH Protein POLLENLESS 3-LIKE 2 OS=Arabidopsis thaliana GN=At3g51280 PE=2 SV=1//0
Csa2M382550	127.801	259.093	-1.0196	-2.02736	7.8845e-06	8.5486e-05	sp|Q94AW5|ERF03_ARATH Ethylene-responsive transcription factor ERF003 OS=Arabidopsis thaliana GN=ERF003 PE=2 SV=1//7.33763e-47
Csa3M894520	202.684	410.882	-1.0195	-2.02722	1.5227e-07	2.4986e-06	sp|O80594|ERG28_ARATH Ergosterol biosynthetic protein 28 OS=Arabidopsis thaliana GN=At1g10030 PE=2 SV=2//2.52725e-58
Csa3M015890	827.381	1676.94	-1.0192	-2.02679	7.6113e-05	0.0006347	sp|Q9FUR2|IP5P2_ARATH Type I inositol polyphosphate 5-phosphatase 2 OS=Arabidopsis thaliana GN=IP5P2 PE=1 SV=2//0
Csa7M368100	159.813	323.861	-1.019	-2.02651	1.1e-06	1.4848e-05	sp|Q9SW95|SYNC2_ARATH Asparagine--tRNA ligase, cytoplasmic 2 OS=Arabidopsis thaliana GN=SYNC2 PE=1 SV=2//0
Csa1M000010	765.475	1551.05	-1.0188	-2.02623	4.0523e-13	1.5985e-11	sp|P52855|RLA1_MAIZE 60S acidic ribosomal protein P1 OS=Zea mays GN=RPP1A PE=1 SV=1//8.0631e-15
Csa3M128890	200.584	406.334	-1.0185	-2.02581	9.6283e-08	1.6535e-06	sp|O65282|CH10C_ARATH 20 kDa chaperonin, chloroplastic OS=Arabidopsis thaliana GN=CPN21 PE=1 SV=2//1.61983e-06
Csa7M322060	394.941	800.102	-1.0185	-2.02581	0.0095767	0.037709	sp|P25141|ADH1_PETHY Alcohol dehydrogenase 1 OS=Petunia hybrida GN=ADH1 PE=3 SV=1//0
Csa3M127030	292.598	592.494	-1.0179	-2.02497	1.0543e-07	1.7934e-06	sp|O80513|CCU41_ARATH Cyclin-U4-1 OS=Arabidopsis thaliana GN=CYCU4-1 PE=1 SV=1//1.21382e-88
Csa3M776310	64.1212	129.832	-1.0178	-2.02483	0.00074636	0.0045219	sp|Q56WL5|ZPR4_ARATH Protein LITTLE ZIPPER 4 OS=Arabidopsis thaliana GN=ZPR4 PE=1 SV=1//2.63015e-07
Csa5M168990	133.2	269.712	-1.0178	-2.02483	0.00071828	0.0043754	-//-
Csa6M522780	819.011	1658.23	-1.0177	-2.02469	1.5867e-09	3.8161e-08	sp|Q9FL33|MCM3_ARATH DNA replication licensing factor MCM3 OS=Arabidopsis thaliana GN=MCM3 PE=1 SV=1//0
Csa1M542510	4338.85	8781.78	-1.0172	-2.02399	4.8798e-13	1.9144e-11	sp|O81865|P2A01_ARATH Protein PHLOEM PROTEIN 2-LIKE A1 OS=Arabidopsis thaliana GN=PP2A1 PE=2 SV=1//1.35261e-29
Csa3M785430	347.201	702.634	-1.017	-2.02371	8.5984e-10	2.1602e-08	sp|Q67XX3|FB252_ARATH F-box protein At5g06550 OS=Arabidopsis thaliana GN=At5g06550 PE=2 SV=1//0
Csa6M052770	47.4756	96.0309	-1.0163	-2.02272	0.0029391	0.014263	sp|Q32PP1|CE045_DANRE UPF0544 protein C5orf45 homolog OS=Danio rerio GN=zgc:123335 PE=2 SV=1//8.71448e-08
Csa3M598390	51.1275	103.371	-1.0157	-2.02188	0.0016988	0.0089972	sp|Q9LW32|PP258_ARATH Pentatricopeptide repeat-containing protein At3g26782, mitochondrial OS=Arabidopsis thaliana GN=PCMP-H34 PE=2 SV=1//0
Csa3M810560	34.3937	69.5272	-1.0154	-2.02146	0.010277	0.039848	sp|Q9LIC3|PP227_ARATH Putative pentatricopeptide repeat-containing protein At3g13770, mitochondrial OS=Arabidopsis thaliana GN=PCMP-H85 PE=3 SV=1//3.69704e-33
Csa2M173020	257.667	520.428	-1.0142	-2.01978	0.00051066	0.0032758	-//-
Csa7M041310	75.9592	153.417	-1.0142	-2.01978	0.00027779	0.0019609	sp|Q9STF3|PP265_ARATH Pentatricopeptide repeat-containing protein At3g46790, chloroplastic OS=Arabidopsis thaliana GN=CRR2 PE=2 SV=1//4.53207e-10
Csa6M190340	736.921	1488.25	-1.014	-2.0195	8.9302e-13	3.3675e-11	sp|O48818|EXPA4_ARATH Expansin-A4 OS=Arabidopsis thaliana GN=EXPA4 PE=1 SV=1//6.77887e-153
Csa3M760550	78.7203	158.959	-1.0138	-2.01922	0.0013053	0.0072171	sp|Q9SEE4|PIRL_SOLLC Pirin-like protein OS=Solanum lycopersicum PE=2 SV=1//6.08249e-147
Csa2M351850	643.178	1297.37	-1.0123	-2.01712	2.7007e-12	9.7374e-11	sp|Q3B8G0|CA123_XENLA UPF0587 protein C1orf123 homolog OS=Xenopus laevis PE=2 SV=1//2.10293e-32
Csa1M257350	452.764	913.161	-1.0121	-2.01684	3.8023e-11	1.1664e-09	sp|F4INP9|QWRF4_ARATH QWRF motif-containing protein 4 OS=Arabidopsis thaliana GN=QWRF4 PE=2 SV=1//5.27895e-72
Csa5M550200	50.2367	101.298	-1.0118	-2.01643	0.0092597	0.036697	sp|Q9SA65|CAP4_ARATH Putative clathrin assembly protein At1g03050 OS=Arabidopsis thaliana GN=At1g03050 PE=2 SV=1//7.77756e-20
Csa6M490190	312.613	630.04	-1.0111	-2.01545	2.7075e-09	6.2584e-08	sp|Q9SNB4|PCL1_ARATH Transcription factor LUX OS=Arabidopsis thaliana GN=LUX PE=1 SV=1//1.01518e-12
Csa1M050500	143.715	289.637	-1.011	-2.01531	2.609e-06	3.2041e-05	sp|Q5RC69|DCTD_PONAB Deoxycytidylate deaminase OS=Pongo abelii GN=DCTD PE=2 SV=1//9.58347e-60
Csa3M199660	1437.09	2896.18	-1.011	-2.01531	4.9625e-05	0.00043632	sp|P42753|CCD31_ARATH Cyclin-D3-1 OS=Arabidopsis thaliana GN=CYCD3-1 PE=1 SV=3//6.95262e-90
Csa4M293010	258.275	520.429	-1.0108	-2.01503	1.047e-08	2.1841e-07	sp|Q9LZ03|TOP6A_ARATH DNA topoisomerase 6 subunit A OS=Arabidopsis thaliana GN=TOP6A PE=1 SV=1//0
Csa1M659030	78.032	157.161	-1.0101	-2.01405	0.00015895	0.0012086	-//-
Csa6M452690	44.4147	89.3892	-1.0091	-2.01266	0.0046957	0.020925	sp|Q9CAY1|PP223_ARATH Putative pentatricopeptide repeat-containing protein At3g11460 OS=Arabidopsis thaliana GN=PCMP-H52 PE=3 SV=1//1.15447e-36
Csa6M486820	87.903	176.854	-1.0086	-2.01196	0.00011652	0.00092167	sp|C5H8J1|EME1B_ARATH Crossover junction endonuclease EME1B OS=Arabidopsis thaliana GN=EME1B PE=1 SV=1//2.23057e-154
Csa5M604190	120.162	241.706	-1.0083	-2.01154	3.4372e-05	0.00031299	sp|Q9FND7|PP410_ARATH Putative pentatricopeptide repeat-containing protein At5g40405 OS=Arabidopsis thaliana GN=PCMP-H14 PE=3 SV=1//0
Csa6M107910	127.995	257.296	-1.0073	-2.01015	6.7349e-06	7.4656e-05	sp|O23090|BH014_ARATH Transcription factor bHLH14 OS=Arabidopsis thaliana GN=BHLH14 PE=2 SV=1//8.99567e-54
Csa3M184080	1802.91	3621.68	-1.0063	-2.00875	1.7399e-15	8.9677e-14	sp|Q9SUT5|SGT1B_ARATH Protein SGT1 homolog B OS=Arabidopsis thaliana GN=SGT1B PE=1 SV=1//3.65402e-109
Csa4M508540	99.5911	199.931	-1.0054	-2.0075	6.2711e-05	0.00053568	sp|Q9M2Y7|PP274_ARATH Pentatricopeptide repeat-containing protein At3g49710 OS=Arabidopsis thaliana GN=PCMP-H79 PE=2 SV=1//0
Csa7M351870	202.296	406.08	-1.0053	-2.00736	1.1649e-07	1.9674e-06	sp|Q8VYU3|GCH1_SOLLC GTP cyclohydrolase 1 OS=Solanum lycopersicum GN=GCH1 PE=1 SV=1//0
Csa2M354920	35.8493	71.9597	-1.0052	-2.00722	0.010268	0.039835	sp|Q6WNQ8|C81E8_MEDTR Cytochrome P450 81E8 OS=Medicago truncatula GN=CYP81E8 PE=2 SV=1//9.49081e-147
Csa6M121950	264.282	529.8	-1.0034	-2.00472	1.9466e-08	3.8681e-07	sp|Q9SUC9|UGPI7_ARATH Uncharacterized GPI-anchored protein At4g28100 OS=Arabidopsis thaliana GN=At4g28100 PE=1 SV=1//1.53418e-129
Csa6M092550	245.29	491.704	-1.0033	-2.00458	9.7184e-06	0.00010358	sp|O49813|OLEE1_BETPN Olee1-like protein OS=Betula pendula PE=2 SV=1//4.5484e-06
Csa5M152850	854.375	1711.89	-1.0026	-2.00361	2.6366e-11	8.2901e-10	-//-
Csa3M891640	835.41	1672.67	-1.0016	-2.00222	2.6464e-09	6.1371e-08	sp|Q8GS71|FRA1_ARATH Kinesin-like protein FRA1 OS=Arabidopsis thaliana GN=FRA1 PE=1 SV=1//0
Csa3M841480	123.117	246.423	-1.0011	-2.00153	1.4203e-05	0.00014433	sp|O80674|BH106_ARATH Transcription factor bHLH106 OS=Arabidopsis thaliana GN=BHLH106 PE=2 SV=1//4.93538e-69
Csa3M610820	58.0257	116.105	-1.0007	-2.00097	0.0012459	0.0069427	sp|O64495|SBT12_ARATH Subtilisin-like protease SBT1.2 OS=Arabidopsis thaliana GN=SBT1.2 PE=2 SV=1//0
Csa2M361430	255.69	511.587	-1.0006	-2.00083	9.5342e-09	2.0005e-07	-//-
Csa7M433190	80.352	160.757	-1.0005	-2.00069	0.00019058	0.0014109	sp|Q54HR6|PSF1_DICDI Probable DNA replication complex GINS protein PSF1 OS=Dictyostelium discoideum GN=gins1 PE=3 SV=1//8.84084e-29
Csa1M690200	257.516	515.141	-1.0003	-2.00042	1.5344e-08	3.0978e-07	-//-
