# Supplementary material for: Transcriptomic Analysis Implies That GA Regulates Sex Expression via Ethylene-Dependent and Ethylene-Independent Pathways in Cucumber (Cucumis sativus L.)
Source: Front Plant Sci. 2017 Jan 19;8:10. doi: 10.3389/fpls.2017.00010 (PMC5243814; doi:10.3389/fpls.2017.00010)
Supplement: Supplementary file 3 [file Table_3.XLSX]

## Sheet: GA_6hvsControl.DEG_GO_enrichmen
Table S3. Significantly enriched GO terms in the DEGs after 6 h of exogenous GA treatment.
Term type	GO accession	Description	Over represented P-value	Corrected P-value	DEG item	Up	Up gene names	Down	Down gene names
Biological process	GO:0034637	cellular carbohydrate biosynthetic process	5.0976e-06	0.010822	16	10	Csa3M175690,Csa2M416240,Csa1M005560,Csa4M028470,Csa2M416170,Csa6M520240,Csa6M128000,Csa6M500540,Csa2M416190,Csa2M433910	6	Csa4M002520,Csa4M054280,Csa4M002510,Csa2M307340,Csa6M366280,Csa3M812750
	GO:0044262	cellular carbohydrate metabolic process	3.9952e-05	0.028272	20	14	Csa2M433910,Csa1M575130,Csa1M188680,Csa2M416190,Csa6M500540,Csa6M128000,Csa6M520240,Csa4M028470,Csa1M422470,Csa2M416170,Csa1M005560,Csa2M416240,Csa3M175690,Csa1M188670	6	Csa3M812750,Csa6M366280,Csa2M307340,Csa4M002510,Csa4M054280,Csa4M002520
Molecular function	GO:0016705	oxidoreductase activity, acting on paired donors, with incorporation or reduction of molecular oxygen	4.4062e-06	0.010822	40	27	Csa4M621220,Csa6M504590,Csa3M775300,Csa4M641760,Csa6M504430,Csa3M014360,Csa6M492230,Csa6M492250,Csa3M825080,Csa6M504720,Csa5M157310,Novel00055,Csa3M619930,Csa2M360780,Csa5M224130,Csa3M009510,Csa6M001760,Csa6M487550,Csa4M621720,Csa2M436040,Csa3M852560,Csa2M425750,Csa3M651800,Csa1M524640,Csa4M622230,Csa3M825090,Csa3M852600	13	Novel00014,Csa7M073680,Novel00418,Csa2M139860,Csa7M390100,Csa3M903530,Csa1M305710,Csa2M379350,Csa6M125250,Csa3M853150,Csa4M638410,Csa2M055560,Csa6M338660
	GO:0020037	heme binding	7.6793e-06	0.010869	39	28	Csa6M492230,Csa6M492250,Csa3M825080,Csa6M495000,Csa6M504720,Novel00055,Csa5M157310,Csa5M224130,Csa2M360780,Csa4M621220,Csa6M504590,Csa7M061710,Csa3M775300,Csa6M504430,Csa4M641760,Csa3M014360,Csa3M651800,Csa4M622230,Csa1M524640,Csa3M825090,Csa2M421020,Csa3M852600,Csa6M001760,Csa6M487550,Csa2M436040,Csa4M621720,Csa3M852560,Csa2M425750	11	Csa3M903530,Csa1M305710,Csa4M045010,Novel00014,Novel00418,Csa7M073680,Csa2M139860,Csa3M853150,Csa4M638410,Csa6M298480,Csa1M479610
	GO:0046906	tetrapyrrole binding	1.3991e-05	0.014851	39	28	Csa6M492250,Csa6M492230,Csa6M495000,Csa3M825080,Csa6M504720,Novel00055,Csa5M157310,Csa2M360780,Csa5M224130,Csa4M621220,Csa6M504590,Csa7M061710,Csa3M775300,Csa6M504430,Csa4M641760,Csa3M014360,Csa3M651800,Csa1M524640,Csa4M622230,Csa3M825090,Csa2M421020,Csa3M852600,Csa6M001760,Csa6M487550,Csa4M621720,Csa2M436040,Csa3M852560,Csa2M425750	11	Csa3M903530,Csa1M305710,Csa4M045010,Novel00014,Csa7M073680,Novel00418,Csa2M139860,Csa3M853150,Csa4M638410,Csa6M298480,Csa1M479610
	GO:0005506	iron ion binding	2.9139e-05	0.024744	34	26	Csa2M425750,Csa6M487550,Csa6M001760,Csa3M852560,Csa2M436040,Csa4M621720,Csa3M825090,Csa3M852600,Csa3M651800,Csa1M575130,Csa4M622230,Csa1M524640,Csa6M504430,Csa4M641760,Csa3M775300,Csa3M014360,Csa6M504590,Csa4M621220,Csa5M157310,Novel00055,Csa5M224130,Csa2M360780,Csa3M825080,Csa6M492250,Csa6M492230,Csa6M504720	8	Csa3M853150,Csa4M638410,Novel00418,Csa7M073680,Novel00014,Csa2M139860,Csa3M903530,Csa1M305710
	GO:0003700	sequence-specific DNA binding transcription factor activity	9.643e-05	0.045494	57	43	Csa4M012390,Csa6M017030,Csa3M730800,Csa6M361330,Csa5M639500,Csa6M486790,Csa6M040610,Csa3M354500,Csa7M430220,Csa1M025960,Csa1M024230,Csa1M573650,Csa3M174570,Csa6M169310,Csa5M635430,Csa5M025910,Csa3M116720,Csa6M012810,Csa5M155560,Csa4M051470,Csa3M710870,Csa4M641520,Csa1M426980,Csa3M750350,Csa3M119240,Csa7M041360,Csa2M177210,Csa6M513530,Csa2M428380,Csa4M043850,Csa5M155570,Csa3M510960,Csa5M604920,Csa…	14	Novel00440,Csa3M895680,Csa4M358770,Csa4M001970,Csa5M139630,Csa2M228420,Csa2M351640,Csa5M151530,Novel00376,Csa5M604260,Csa7M387720,Csa2M249260,Csa4M051360,Csa4M646060
