# Supplementary material for: Transcriptomic Analysis Implies That GA Regulates Sex Expression via Ethylene-Dependent and Ethylene-Independent Pathways in Cucumber (Cucumis sativus L.)
Source: Front Plant Sci. 2017 Jan 19;8:10. doi: 10.3389/fpls.2017.00010 (PMC5243814; doi:10.3389/fpls.2017.00010)
Supplement: Supplementary file 4 [file Table_4.XLSX]

## Sheet: GA_12hvsControl.DEG_GO_enrichme
Table S4. Significantly enriched GO terms in the DEGs after 12 h of exogenous GA treatment.
Term type	GO accession	Description	Over represented P-value	Corrected P-value	DEG item	Up	Up gene names	Down	Down gene names
Biological process	GO:2000112	regulation of cellular macromolecule biosynthetic process	4.3924e-07	0.00057457	155	82	Csa4M641520,Csa1M532340,Csa1M009790,Csa2M401240,Csa6M169310,Csa2M200420,Csa6M500550,Csa6M363560,Csa6M502020,Csa6M012810,Csa3M146290,Csa7M037580,Csa2M420990,Csa6M366560,Csa5M605720,Csa2M381810,Csa3M727990,Csa6M496990,Csa5M220390,Csa2M381840,Csa3M119240,Csa6M157670,Csa2M381830,Csa3M827220,Csa1M397130,Csa3M837040,Csa6M301020,Csa4M361820,Csa5M606310,Csa3M119850,Csa3M730800,Csa5M639500,Csa7M407820,Csa…	73	Csa4M631570,Csa1M004870,Csa2M092800,Csa2M367240,Csa4M001970,Csa3M895680,Csa3M893390,Csa1M423100,Csa1M039100,Csa1M000770,Csa3M736910,Csa4M192030,Csa6M324800,Csa6M103520,Csa5M606780,Csa3M603610,Novel00440,Csa5M623870,Csa2M009510,Csa2M033360,Csa2M382550,Csa5M139630,Novel00390,Csa1M602030,Csa5M177090,Csa2M228420,Csa3M598390,Csa6M188070,Csa6M522780,Csa3M560220,Novel00376,Csa7M387720,Csa3M751450,Csa2M3…
	GO:0019219	regulation of nucleobase-containing compound metabolic process	4.4765e-07	0.00057457	148	83	Csa1M575040,Novel00391,Csa1M384030,Csa3M852470,Csa2M363010,Csa6M000110,Csa1M000050,Csa1M049460,Csa5M577430,Csa3M825020,Csa3M776860,Csa3M100800,Csa2M011450,Csa6M008060,Csa1M524760,Csa4M095570,Csa2M004690,Csa1M033250,Csa3M775260,Csa5M374720,Csa6M116680,Csa3M354500,Csa4M050190,Csa4M051470,Csa2M177210,Csa7M378530,Csa6M139770,Csa7M378520,Csa6M382950,Csa2M352430,Csa7M049170,Csa6M367080,Csa1M569090,Csa6…	65	Csa7M447800,Csa6M497220,Csa1M467100,Csa4M296160,Csa6M538780,Csa2M356690,Csa4M358770,Csa2M382540,Csa2M249260,Csa6M452110,Csa5M198160,Csa5M590120,Csa6M445210,Csa6M445000,Csa3M135680,Csa6M150540,Csa4M179170,Csa4M162850,Csa6M517310,Csa4M051360,Csa7M004140,Csa5M636530,Csa4M629480,Csa5M155480,Csa4M664400,Csa7M450580,Csa2M416070,Csa6M056520,Csa1M103270,Csa4M652050,Csa4M652640,Csa1M039840,Csa6M006810,Csa…
	GO:0080090	regulation of primary metabolic process	1.0826e-06	0.00057457	158	83	Csa1M384030,Csa3M852470,Csa2M363010,Csa6M000110,Csa1M575040,Novel00391,Csa1M049460,Csa1M000050,Csa2M011450,Csa6M008060,Csa3M825020,Csa5M577430,Csa3M776860,Csa3M100800,Csa1M524760,Csa3M354500,Csa4M050190,Csa4M051470,Csa4M095570,Csa1M033250,Csa2M004690,Csa3M775260,Csa5M374720,Csa6M116680,Csa6M367080,Csa1M569090,Csa6M501990,Csa4M652730,Csa3M824990,Csa3M849890,Csa2M177210,Csa7M378530,Csa6M139770,Csa7…	75	Csa1M467100,Csa4M296160,Csa6M538780,Csa7M447800,Csa6M497220,Csa4M508540,Csa4M358770,Csa2M356690,Csa1M650050,Csa2M382540,Csa4M293300,Csa5M590120,Csa6M445210,Csa6M452110,Csa2M249260,Csa5M198160,Csa6M445000,Csa3M127030,Csa6M150540,Csa3M135680,Csa4M179170,Csa4M051360,Csa2M021730,Csa4M162850,Csa6M517310,Csa4M664400,Csa7M450580,Csa2M416070,Csa7M004140,Csa5M636530,Csa4M629480,Csa5M155480,Csa1M039840,Csa…
	GO:0006355	regulation of transcription, DNA-dependent	1.607e-06	0.00074208	144	82	Csa2M420990,Csa5M605720,Csa6M366560,Csa3M146290,Csa7M037580,Csa3M727990,Csa6M496990,Csa2M381810,Csa2M401240,Csa6M169310,Csa2M200420,Csa4M641520,Csa1M532340,Csa1M009790,Csa6M363560,Csa6M502020,Csa6M012810,Csa6M500550,Csa5M606310,Csa6M301020,Csa4M361820,Csa3M730800,Csa3M119850,Csa5M639500,Csa2M381840,Csa3M119240,Csa6M157670,Csa2M381830,Csa5M220390,Csa1M397130,Csa3M837040,Csa3M827220,Csa3M354500,Csa…	62	Novel00440,Csa6M103520,Csa5M606780,Csa2M382550,Novel00390,Csa5M139630,Csa5M623870,Csa2M033360,Csa2M367240,Csa3M895680,Csa4M001970,Csa4M631570,Csa1M004870,Csa2M092800,Csa1M039100,Csa1M000770,Csa6M324800,Csa4M192030,Csa3M893390,Csa1M423100,Csa3M751450,Csa2M351640,Csa5M604260,Csa4M314420,Csa6M522780,Csa1M602030,Csa5M177090,Csa2M228420,Csa7M387720,Novel00376,Csa6M150540,Csa3M135680,Csa4M179170,Csa6M4…
	GO:0060255	regulation of macromolecule metabolic process	1.9819e-06	0.00074208	158	83	Csa3M776860,Csa5M577430,Csa3M825020,Csa3M100800,Csa2M011450,Csa6M008060,Csa1M524760,Novel00391,Csa2M363010,Csa1M384030,Csa3M852470,Csa6M000110,Csa1M000050,Csa1M049460,Csa5M623920,Csa3M101810,Csa5M223070,Csa7M407820,Csa4M641590,Csa6M312560,Csa1M045550,Csa3M234520,Csa3M510960,Csa5M635430,Csa3M523580,Csa4M043850,Csa1M426980,Csa1M573650,Csa2M004690,Csa1M033250,Csa4M095570,Csa3M775260,Csa6M116680,Csa5…	75	Csa2M382540,Csa1M650050,Csa4M293300,Csa6M452110,Csa2M249260,Csa5M198160,Csa6M445210,Csa5M590120,Csa7M447800,Csa6M497220,Csa4M296160,Csa1M467100,Csa6M538780,Csa2M356690,Csa4M508540,Csa4M358770,Csa7M004140,Csa5M155480,Csa5M636530,Csa4M629480,Csa4M664400,Csa2M416070,Csa7M450580,Csa4M652050,Csa6M056520,Csa1M103270,Csa4M652640,Csa2M382670,Csa1M039840,Csa6M006810,Csa3M127030,Csa6M445000,Csa4M179170,Csa…
	GO:0031323	regulation of cellular metabolic process	2.8313e-06	0.00092474	158	83	Csa4M050190,Csa4M051470,Csa3M354500,Csa1M033250,Csa2M004690,Csa4M095570,Csa6M116680,Csa5M374720,Csa3M775260,Csa6M367080,Csa1M569090,Csa3M824990,Csa3M849890,Csa4M652730,Csa6M501990,Csa7M378520,Csa6M139770,Csa7M378530,Csa2M177210,Csa7M049170,Csa2M352430,Csa6M382950,Csa4M641590,Csa3M234520,Csa1M045550,Csa6M312560,Csa3M101810,Csa5M623920,Csa5M223070,Csa7M407820,Csa4M043850,Csa3M523580,Csa1M426980,Csa…	75	Csa3M127030,Csa6M445000,Csa4M179170,Csa6M150540,Csa3M135680,Csa4M051360,Csa2M021730,Csa6M517310,Csa4M162850,Csa4M664400,Csa2M416070,Csa7M450580,Csa7M004140,Csa5M155480,Csa4M629480,Csa5M636530,Csa1M039840,Csa6M006810,Csa4M652050,Csa1M103270,Csa6M056520,Csa4M652640,Csa2M382670,Csa4M296160,Csa1M467100,Csa6M538780,Csa7M447800,Csa6M497220,Csa4M508540,Csa4M358770,Csa2M356690,Csa2M382540,Csa1M650050,Csa…
	GO:0010468	regulation of gene expression	5.4652e-06	0.0016575	153	83	Csa1M524760,Csa3M825020,Csa5M577430,Csa3M776860,Csa3M100800,Csa2M011450,Csa6M008060,Csa1M000050,Csa1M049460,Novel00391,Csa3M852470,Csa1M384030,Csa2M363010,Csa6M000110,Csa3M510960,Csa5M635430,Csa4M043850,Csa3M523580,Csa1M426980,Csa1M573650,Csa5M223070,Csa3M101810,Csa5M623920,Csa7M407820,Csa4M641590,Csa3M234520,Csa1M045550,Csa6M312560,Csa7M378530,Csa2M177210,Csa7M378520,Csa6M139770,Csa2M352430,Csa6…	70	Csa2M249260,Csa6M452110,Csa5M590120,Csa6M445210,Csa1M650050,Csa2M382540,Csa4M293300,Csa2M356690,Csa4M508540,Csa4M358770,Csa7M447800,Csa6M497220,Csa1M467100,Csa4M296160,Csa6M538780,Csa1M103270,Csa6M056520,Csa4M652050,Csa2M382670,Csa4M652640,Csa1M039840,Csa6M006810,Csa7M004140,Csa4M629480,Csa5M636530,Csa5M155480,Csa4M664400,Csa7M450580,Csa2M416070,Csa4M162850,Csa6M517310,Csa4M051360,Csa6M445000,Csa…
	GO:0019222	regulation of metabolic process	2.1375e-05	0.0050841	159	84	Csa5M606310,Csa6M301020,Csa4M361820,Csa5M639500,Csa3M730800,Csa3M119850,Csa3M119240,Csa6M157670,Csa2M381840,Csa2M381830,Csa5M220390,Csa1M397130,Csa3M837040,Csa3M827220,Csa3M239850,Csa2M420990,Csa6M366560,Csa5M605720,Csa3M146290,Csa7M037580,Csa6M496990,Csa3M727990,Csa2M381810,Csa2M401240,Csa6M169310,Csa2M200420,Csa4M641520,Csa1M009790,Csa1M532340,Csa6M363560,Csa6M502020,Csa6M012810,Csa6M500550,Csa…	75	Csa3M751450,Csa2M351640,Csa5M604260,Csa4M314420,Csa6M522780,Csa1M602030,Csa2M228420,Csa5M177090,Csa6M188070,Csa3M598390,Csa7M387720,Novel00376,Csa3M560220,Csa3M603610,Novel00440,Csa6M103520,Csa5M606780,Csa2M382550,Csa5M139630,Novel00390,Csa5M623870,Csa2M009510,Csa2M033360,Csa2M367240,Csa4M001970,Csa3M895680,Csa1M004870,Csa4M631570,Csa2M092800,Csa1M039100,Csa3M736910,Csa4M192030,Csa6M324800,Csa1M0…
	GO:0034654	nucleobase-containing compound biosynthetic process	2.1553e-05	0.0050841	176	94	Csa4M050190,Csa4M051470,Csa3M354500,Csa1M033250,Csa2M004690,Csa4M095570,Csa3M775260,Csa5M374720,Csa6M116680,Csa6M367080,Csa1M569090,Csa6M501990,Csa3M824990,Csa4M652730,Csa3M849890,Csa6M139770,Csa7M378520,Csa2M177210,Csa7M378530,Csa7M049170,Csa6M382950,Csa2M352430,Csa4M641590,Csa6M312560,Csa1M045550,Csa3M234520,Csa5M623920,Csa3M101810,Csa5M223070,Csa7M407820,Csa3M523580,Csa4M043850,Csa1M426980,Csa…	82	Csa6M445000,Csa4M179170,Csa6M150540,Csa3M135680,Csa4M051360,Csa6M517310,Csa4M162850,Csa4M664400,Csa2M416070,Csa7M450580,Csa7M004140,Csa5M155480,Csa5M636530,Csa4M629480,Csa1M039840,Csa6M006810,Csa4M652050,Csa7M379080,Csa6M056520,Csa1M103270,Csa4M652640,Csa4M296160,Csa1M467100,Csa6M538780,Csa7M447800,Csa6M497220,Csa6M448180,Csa3M166240,Csa1M004220,Csa4M358770,Csa6M193590,Csa5M603910,Csa2M356690,Csa…
	GO:0000902	cell morphogenesis	2.4593e-05	0.005221	11	0		11	Csa5M512930,Csa4M617390,Csa2M122520,Csa2M070310,Csa5M139880,Csa4M295440,Csa5M514500,Csa5M149330,Csa4M179170,Csa7M312930,Csa7M446710
	GO:0032774	RNA biosynthetic process	4.0153e-05	0.0080377	162	89	Csa6M312560,Csa3M234520,Csa1M045550,Csa4M641590,Csa7M407820,Csa5M223070,Csa3M101810,Csa5M623920,Csa1M426980,Csa1M573650,Csa3M523580,Csa4M043850,Csa5M635430,Novel00055,Csa3M510960,Csa3M354500,Csa4M051470,Csa4M050190,Csa3M775260,Csa5M374720,Csa6M116680,Csa4M095570,Csa1M033250,Csa2M004690,Csa6M501990,Csa3M824990,Csa4M652730,Csa3M849890,Csa1M569090,Csa6M367080,Csa6M382950,Csa2M352430,Csa7M049170,Csa2…	73	Csa7M450580,Csa2M416070,Csa4M664400,Csa5M636530,Csa4M629480,Csa5M155480,Csa7M004140,Csa6M006810,Csa1M039840,Csa4M652640,Csa7M379080,Csa6M056520,Csa1M103270,Csa4M652050,Csa6M150540,Csa3M135680,Csa4M179170,Csa6M445000,Csa4M051360,Csa4M162850,Csa6M517310,Csa5M647410,Csa2M382540,Csa5M590120,Csa6M445210,Csa2M249260,Csa6M452110,Csa6M538780,Csa1M467100,Csa4M296160,Csa6M497220,Csa6M448180,Csa7M447800,Csa…
	GO:0006457	protein folding	4.1646e-05	0.0080377	21	4	Csa3M776860,Csa4M095570,Csa4M007010,Csa6M502020	17	Csa3M128890,Csa1M597740,Csa5M135340,Csa2M368880,Novel00646,Csa7M363060,Csa1M569270,Csa1M051810,Csa5M570400,Csa6M080390,Csa7M074830,Csa3M690310,Csa1M569290,Csa3M172920,Csa1M690270,Csa3M183950,Csa6M111370
	GO:0006351	transcription, DNA-dependent	6.0958e-05	0.010784	159	88	Csa1M524760,Csa2M011450,Csa6M008060,Csa7M192200,Csa2M377980,Csa3M825020,Csa5M577430,Csa3M776860,Csa3M100800,Csa1M049460,Csa1M000050,Csa3M852470,Csa1M384030,Csa2M363010,Csa6M000110,Novel00391,Csa4M043850,Csa3M523580,Csa1M426980,Csa1M573650,Csa3M510960,Csa5M635430,Csa4M641590,Csa3M234520,Csa1M045550,Csa6M312560,Csa5M223070,Csa5M623920,Csa3M101810,Csa7M407820,Csa6M367080,Csa1M569090,Csa4M652730,Csa3…	71	Csa5M590120,Csa6M445210,Csa6M452110,Csa2M249260,Csa2M382540,Csa3M166240,Csa4M358770,Csa2M356690,Csa6M193590,Csa1M467100,Csa4M296160,Csa6M538780,Csa7M447800,Csa6M448180,Csa6M497220,Csa1M039840,Csa6M006810,Csa1M103270,Csa7M379080,Csa6M056520,Csa4M652050,Csa4M652640,Csa4M664400,Csa7M450580,Csa2M416070,Csa7M004140,Csa4M629480,Csa5M636530,Csa5M155480,Csa4M051360,Csa4M162850,Csa6M517310,Csa6M445000,Csa…
	GO:0044271	cellular nitrogen compound biosynthetic process	0.00028395	0.047378	185	97	Csa5M220390,Csa2M381830,Csa3M119240,Csa6M157670,Csa2M381840,Csa3M827220,Csa6M072990,Csa6M385090,Csa3M837040,Csa1M397130,Csa4M361820,Csa3M143540,Csa6M301020,Csa5M606310,Csa6M409330,Csa3M828930,Csa5M639500,Csa3M119850,Csa3M730800,Csa1M009790,Csa1M532340,Csa4M641520,Csa2M200420,Csa4M499300,Csa2M401240,Csa6M169310,Csa6M500550,Csa6M012810,Csa2M296130,Csa6M502020,Csa6M363560,Csa7M037580,Csa6M014540,Csa…	88	Csa1M602030,Csa2M228420,Csa5M177090,Csa6M522780,Novel00376,Csa1M004100,Csa6M486850,Csa7M387720,Csa2M060450,Csa2M351640,Csa3M751450,Csa1M013180,Csa4M314420,Csa7M048120,Csa5M604260,Csa2M092800,Csa6M062290,Csa1M004870,Csa4M631570,Csa1M015060,Csa4M001970,Csa3M895680,Csa2M011610,Csa2M367240,Csa3M748240,Csa3M893390,Csa1M423100,Csa4M290220,Csa6M324800,Csa4M192030,Csa1M000770,Csa1M039100,Csa5M606780,Csa5…
	GO:0006260	DNA replication	0.00029011	0.047378	39	10	Csa6M367080,Csa6M487570,Csa3M775260,Csa7M033300,Csa5M635430,Csa3M850640,Csa6M502020,Csa7M071330,Csa2M011450,Csa1M045550	29	Csa6M094750,Csa2M009510,Csa7M407650,Csa5M604260,Csa6M298480,Csa4M358770,Csa3M722880,Csa2M270740,Csa1M013800,Csa7M343310,Csa6M150540,Csa6M538780,Csa2M249260,Csa2M009300,Csa3M184000,Csa5M198160,Csa2M359990,Csa1M039840,Csa6M188070,Csa3M822100,Csa7M004140,Csa5M167720,Csa4M631570,Csa5M647410,Csa5M614640,Csa2M108700,Csa2M416070,Csa1M014530,Csa6M522780
Molecular function	GO:0003700	sequence-specific DNA binding transcription factor activity	8.458e-06	0.0022446	76	44	Csa3M776860,Csa5M577430,Csa3M119240,Csa2M011450,Csa6M301020,Csa2M363010,Csa5M639500,Csa3M119850,Csa3M730800,Csa7M407820,Csa4M641520,Csa1M532340,Csa5M223070,Csa2M401240,Csa6M169310,Csa1M045550,Csa4M641590,Csa6M500550,Csa5M635430,Csa3M510960,Csa4M290200,Csa1M426980,Csa6M363560,Csa6M502020,Csa1M573650,Csa3M523580,Csa6M012810,Csa4M043850,Csa3M146290,Csa3M775260,Csa2M004690,Csa4M095570,Csa4M051470,Csa…	32	Csa2M228420,Csa5M177090,Csa2M382540,Csa2M249260,Novel00376,Csa7M387720,Csa7M447800,Csa4M296160,Csa2M351640,Csa1M467100,Csa2M356690,Csa4M314420,Csa5M604260,Csa4M358770,Csa5M155480,Csa2M092800,Csa2M416070,Csa2M367240,Csa4M001970,Csa3M895680,Csa4M652640,Csa6M056520,Csa1M103270,Csa1M039840,Csa4M192030,Novel00440,Csa3M135680,Csa6M150540,Csa6M517310,Csa2M382550,Csa4M051360,Csa5M139630
	GO:0003677	DNA binding	5.9902e-05	0.010784	155	72	Csa2M382490,Csa3M828930,Csa3M119850,Csa3M730800,Csa4M308490,Csa5M639500,Csa6M505810,Csa5M606310,Csa4M361820,Csa6M385090,Csa3M837040,Csa6M505280,Csa3M119240,Csa5M220390,Csa6M487570,Csa3M727990,Csa6M496990,Csa7M033300,Csa5M605720,Csa2M420990,Csa3M146290,Novel00531,Csa6M363560,Csa6M502020,Csa3M238180,Csa6M169310,Csa7M452880,Csa5M171720,Csa1M009790,Csa4M641520,CsaUNM026610,Csa1M000050,Csa3M852470,Csa…	83	Csa5M604260,Csa7M407650,Csa4M314420,Csa2M351640,Csa6M303770,Csa4M663720,Csa7M387720,Csa4M293010,Novel00376,Csa6M489970,Csa7M368100,Csa5M614640,Csa2M108700,Csa6M522780,Csa2M361700,Csa2M359980,Csa6M188070,Csa2M228420,Csa5M167720,Csa7M446880,Csa3M730160,Csa2M033360,Csa5M623870,Novel00440,Csa2M004720,Csa6M103520,Csa5M430000,Csa1M013800,Csa1M000770,Csa6M324800,Csa4M290220,Csa1M690200,Csa1M039100,Csa2M…
